# Supplementary material for: 4,4′-[(1,3,4-Thia­diazole-2,5-di­yl)bis­(thio­methyl­ene)]dibenzonitrile
Source: Acta Crystallogr Sect E Struct Rep Online. 2008 Jul 26;64(Pt 8):o1599. doi: 10.1107/S1600536808022848 (PMC2962212; doi:10.1107/S1600536808022848)
Supplement: Supplementary file 1 [file e-64-o1599-sup1.cif]

##############################################################################
###                                                                        ###
###        Electronic paper (Acta Crystallographica Section E)             ###
###                                                                        ###
##############################################################################
#                                                                            #
# This CIF contains the data in a paper accepted for publication in Acta     #
# Crystallographica Section E. It conforms to the requirements of Notes      #
# for Authors for Section E, and has been peer reviewed under the auspices   #
# of the IUCr Commission on Journals.                                        #
#                                                                            #
# Full details of the Crystallographic Information File format               #
# are given in the paper "The Crystallographic Information File (CIF):       #
# a New Standard Archive File for Crystallography" by S. R. Hall, F. H.      #
# Allen and I. D. Brown [Acta Cryst. (1991), A47, 655-685].                  #
#                                                                            #
# The current version of the core CIF dictionary is obtainable from          #
# ftp://ftp.iucr.org/pub/cif_core.dic. The current version number is 2.4.    #
#                                                                            #
# Software is freely available for graphical display of the structure(s) in  #
# this CIF.  For information consult the CIF home page http://www.iucr.org/  #
# cif/home.html                                                              #
#                                                                            #
# This file may be used for bona fide research purposes within the           #
# scientific community so long as proper attribution is given to the journal # 
# article from which it was obtained.                                        #
#                                                                            #
##############################################################################
                                             
data_I
_audit_creation_method     SHELXL-97
_chemical_name_systematic
;
4,4'-[(1,3,4-Thiadiazole-2,5-diyl)bis(thiomethylene)]dibenzonitrile
;
_chemical_name_common     ?
_chemical_formula_moiety     'C18 H12 N4 S3'
_chemical_formula_sum     'C18 H12 N4 S3'
_chemical_formula_iupac     'C18 H12 N4 S3'
_chemical_formula_weight     380.50
_chemical_melting_point     ?
_symmetry_cell_setting     monoclinic
_symmetry_space_group_name_H-M     'P 21/c'
_symmetry_space_group_name_Hall     '-P 2ybc'
loop_
    _symmetry_equiv_pos_as_xyz
    'x, y, z'
    '-x, y+1/2, -z+1/2'
    '-x, -y, -z'
    'x, -y-1/2, z-1/2'
_cell_length_a     7.6974(15)
_cell_length_b     8.4375(17)
_cell_length_c     27.272(6)
_cell_angle_alpha     90.00
_cell_angle_beta     92.53(3)
_cell_angle_gamma     90.00
_cell_volume     1769.5(6)
_cell_formula_units_Z     4
_cell_measurement_reflns_used     12716
_cell_measurement_theta_min     3.32
_cell_measurement_theta_max     27.29
_cell_measurement_temperature     293(2)
_exptl_crystal_description     'Prism'
_exptl_crystal_colour     'Colorless'
_exptl_crystal_size_max     0.4500
_exptl_crystal_size_mid     0.4000
_exptl_crystal_size_min     0.3000
_exptl_crystal_density_diffrn     1.428
_exptl_crystal_density_meas     ?
_exptl_crystal_density_method     'not measured'
_exptl_crystal_F_000     784
_exptl_absorpt_coefficient_mu     0.427
_exptl_absorpt_correction_type     'multi-scan'
_exptl_absorpt_process_details     '(CrystalClear; Rigaku, 2005)'
_exptl_absorpt_correction_T_min     0.814
_exptl_absorpt_correction_T_max     0.903
_exptl_special_details
;
;
_diffrn_ambient_temperature     293(2)
_diffrn_radiation_type     MoK\a
_diffrn_radiation_wavelength     0.71073
_diffrn_radiation_source     'fine-focus sealed tube'
_diffrn_radiation_monochromator     graphite
_diffrn_measurement_device_type     'Rigaku Mercury2'
_diffrn_measurement_method     'CCD_Profile_fitting'
_diffrn_detector_area_resol_mean     13.6612
_diffrn_reflns_number     15327
_diffrn_reflns_av_R_equivalents     0.0428
_diffrn_reflns_av_sigmaI/netI     0.0412
_diffrn_reflns_theta_min     2.99
_diffrn_reflns_theta_max     27.48
_diffrn_reflns_theta_full     27.48
_diffrn_measured_fraction_theta_max     0.997
_diffrn_measured_fraction_theta_full     0.997
_diffrn_reflns_limit_h_min     -9
_diffrn_reflns_limit_h_max     9
_diffrn_reflns_limit_k_min     -10
_diffrn_reflns_limit_k_max     10
_diffrn_reflns_limit_l_min     -35
_diffrn_reflns_limit_l_max     35
_diffrn_standards_number     ?
_diffrn_standards_interval_count     ?
_diffrn_standards_interval_time     ?
_diffrn_standards_decay_%     ?
_refine_special_details
;
Refinement of <i>F</i>^2^ against ALL reflections. The weighted <i>R</i>-factor
<i>wR</i> and goodness of fit <i>S</i> are based on <i>F</i>^2^, conventional
<i>R</i>-factors <i>R</i> are based on <i>F</i>, with <i>F</i> set to zero for
negative <i>F</i>^2^. The threshold expression of <i>F</i>^2^ >
\s(<i>F</i>^2^) is used only for calculating <i>R</i>-factors(gt) <i>etc</i>.
and is not relevant to the choice of reflections for refinement.
<i>R</i>-factors based on <i>F</i>^2^ are statistically about twice as large
as those based on <i>F</i>, and <i>R</i>- factors based on ALL data will be
even larger.
;
_reflns_number_total     4028
_reflns_number_gt     2754
_reflns_threshold_expression     I>2\s(I)
_refine_ls_structure_factor_coef     Fsqd
_refine_ls_matrix_type     full
_refine_ls_R_factor_all     0.0836
_refine_ls_R_factor_gt     0.0529
_refine_ls_wR_factor_gt     0.1043
_refine_ls_wR_factor_ref     0.1153
_refine_ls_goodness_of_fit_ref     1.049
_refine_ls_restrained_S_all     1.049
_refine_ls_number_reflns     4028
_refine_ls_number_parameters     226
_refine_ls_number_restraints     0
_refine_ls_hydrogen_treatment     constr
_refine_ls_weighting_scheme     calc
_refine_ls_weighting_details
         'calc w=1/[\s^2^(Fo^2^)+(0.0435P)^2^+0.4638P] where P=(Fo^2^+2Fc^2^)/3'
_atom_sites_solution_hydrogens     geom
_atom_sites_solution_primary     direct
_atom_sites_solution_secondary     difmap
_refine_ls_shift/su_max     0.000
_refine_ls_shift/su_mean     0.000
_refine_diff_density_max     0.200
_refine_diff_density_min     -0.246
_refine_ls_extinction_method     none
_refine_ls_extinction_coef     ?
loop_
    _atom_type_symbol
    _atom_type_description
    _atom_type_scat_dispersion_real
    _atom_type_scat_dispersion_imag
    _atom_type_scat_source
    'C' 'C' 0.0033 0.0016
                         'International Tables Vol C Tables 4.2.6.8 and 6.1.1.4'
    'H' 'H' 0.0000 0.0000
                         'International Tables Vol C Tables 4.2.6.8 and 6.1.1.4'
    'N' 'N' 0.0061 0.0033
                         'International Tables Vol C Tables 4.2.6.8 and 6.1.1.4'
    'S' 'S' 0.1246 0.1234
                         'International Tables Vol C Tables 4.2.6.8 and 6.1.1.4'
_computing_data_collection     'CrystalClear (Rigaku, 2005)'
_computing_cell_refinement     'CrystalClear (Rigaku, 2005)'
_computing_data_reduction     'CrystalClear (Rigaku, 2005)'
_computing_structure_solution     'SHELXS97 (Sheldrick, 2008)'
_computing_structure_refinement     'SHELXL97 (Sheldrick, 2008)'
_computing_molecular_graphics     'SHELXTL (Sheldrick, 2008)'
_computing_publication_material     'SHELXTL (Sheldrick, 2008)'
loop_
    _atom_site_type_symbol
    _atom_site_label
    _atom_site_fract_x
    _atom_site_fract_y
    _atom_site_fract_z
    _atom_site_U_iso_or_equiv
    _atom_site_adp_type
    _atom_site_calc_flag
    _atom_site_refinement_flags
    _atom_site_occupancy
    _atom_site_disorder_assembly
    _atom_site_disorder_group
    C C1 0.6555(3) 0.3789(3) 0.34124(8) 0.0469(5) Uani d . 1 . .
    C C2 0.9214(3) 0.3764(3) 0.38800(8) 0.0476(6) Uani d . 1 . .
    C C3 0.4395(3) 0.2503(3) 0.27094(10) 0.0619(7) Uani d . 1 . .
    H H3A 0.5357 0.2535 0.2491 0.074 Uiso calc R 1 . .
    H H3B 0.4455 0.1514 0.2891 0.074 Uiso calc R 1 . .
    C C4 0.2700(3) 0.2614(3) 0.24188(9) 0.0494(6) Uani d . 1 . .
    C C5 0.1254(3) 0.1815(3) 0.25715(10) 0.0681(8) Uani d . 1 . .
    H H5 0.1344 0.1193 0.2853 0.082 Uiso calc R 1 . .
    C C6 -0.0313(3) 0.1926(3) 0.23136(10) 0.0675(8) Uani d . 1 . .
    H H6 -0.1277 0.1379 0.2419 0.081 Uiso calc R 1 . .
    C C7 -0.0448(3) 0.2853(3) 0.18983(8) 0.0463(5) Uani d . 1 . .
    C C8 0.0971(3) 0.3662(3) 0.17434(8) 0.0504(6) Uani d . 1 . .
    H H8 0.0873 0.4293 0.1464 0.060 Uiso calc R 1 . .
    C C9 0.2533(3) 0.3540(3) 0.20014(9) 0.0521(6) Uani d . 1 . .
    H H9 0.3494 0.4087 0.1894 0.062 Uiso calc R 1 . .
    C C10 -0.2123(3) 0.3038(3) 0.16434(9) 0.0576(7) Uani d . 1 . .
    C C11 1.2030(3) 0.2210(3) 0.42467(10) 0.0602(7) Uani d . 1 . .
    H H11A 1.1265 0.1432 0.4386 0.072 Uiso calc R 1 . .
    H H11B 1.2195 0.1920 0.3908 0.072 Uiso calc R 1 . .
    C C12 1.3756(3) 0.2188(3) 0.45268(8) 0.0489(6) Uani d . 1 . .
    C C13 1.4027(3) 0.2929(3) 0.49739(9) 0.0571(6) Uani d . 1 . .
    H H13 1.3126 0.3500 0.5106 0.068 Uiso calc R 1 . .
    C C14 1.5604(3) 0.2838(3) 0.52286(9) 0.0568(6) Uani d . 1 . .
    H H14 1.5767 0.3346 0.5530 0.068 Uiso calc R 1 . .
    C C15 1.6945(3) 0.1987(3) 0.50351(9) 0.0486(6) Uani d . 1 . .
    C C16 1.6682(3) 0.1221(3) 0.45909(9) 0.0563(6) Uani d . 1 . .
    H H16 1.7575 0.0631 0.4462 0.068 Uiso calc R 1 . .
    C C17 1.5102(3) 0.1328(3) 0.43390(9) 0.0553(6) Uani d . 1 . .
    H H17 1.4936 0.0815 0.4039 0.066 Uiso calc R 1 . .
    C C18 1.8610(3) 0.1876(3) 0.52986(9) 0.0558(6) Uani d . 1 . .
    N N1 0.7442(3) 0.2519(3) 0.33425(8) 0.0576(5) Uani d . 1 . .
    N N2 0.9002(3) 0.2507(2) 0.36166(8) 0.0573(5) Uani d . 1 . .
    N N3 -0.3451(3) 0.3216(4) 0.14549(9) 0.0848(8) Uani d . 1 . .
    N N4 1.9930(3) 0.1766(3) 0.54989(9) 0.0740(7) Uani d . 1 . .
    S S1 0.75230(9) 0.51067(8) 0.38233(2) 0.0594(2) Uani d . 1 . .
    S S2 0.45247(8) 0.41683(8) 0.31298(2) 0.0595(2) Uani d . 1 . .
    S S3 1.10283(9) 0.41341(8) 0.42665(3) 0.0642(2) Uani d . 1 . .
loop_
    _atom_site_aniso_label
    _atom_site_aniso_U_11
    _atom_site_aniso_U_22
    _atom_site_aniso_U_33
    _atom_site_aniso_U_12
    _atom_site_aniso_U_13
    _atom_site_aniso_U_23
    C1 0.0514(13) 0.0435(13) 0.0451(13) -0.0003(11) -0.0051(10) -0.0021(10)
    C2 0.0521(14) 0.0403(13) 0.0499(13) -0.0007(11) -0.0046(10) 0.0007(10)
    C3 0.0557(15) 0.0595(16) 0.0689(17) 0.0079(13) -0.0167(12) -0.0152(13)
    C4 0.0475(13) 0.0459(14) 0.0540(14) 0.0037(11) -0.0076(11) -0.0056(11)
    C5 0.0654(17) 0.0724(19) 0.0653(17) -0.0093(15) -0.0122(14) 0.0269(14)
    C6 0.0509(15) 0.081(2) 0.0694(18) -0.0132(14) -0.0042(13) 0.0272(15)
    C7 0.0423(13) 0.0497(14) 0.0463(13) 0.0028(11) -0.0039(10) -0.0007(10)
    C8 0.0535(14) 0.0511(14) 0.0464(13) -0.0022(12) -0.0002(11) 0.0072(11)
    C9 0.0470(14) 0.0515(15) 0.0577(15) -0.0082(12) 0.0031(11) -0.0010(12)
    C10 0.0511(16) 0.0691(18) 0.0523(15) 0.0021(14) 0.0005(12) 0.0068(13)
    C11 0.0546(15) 0.0506(15) 0.0741(17) -0.0006(12) -0.0122(13) -0.0093(13)
    C12 0.0502(14) 0.0396(13) 0.0561(15) -0.0038(11) -0.0052(11) 0.0033(11)
    C13 0.0517(14) 0.0607(16) 0.0584(15) 0.0103(13) -0.0014(12) -0.0096(13)
    C14 0.0565(15) 0.0585(16) 0.0547(15) 0.0084(13) -0.0059(12) -0.0061(12)
    C15 0.0464(13) 0.0427(13) 0.0564(15) -0.0002(11) -0.0037(11) 0.0103(11)
    C16 0.0526(15) 0.0525(15) 0.0640(16) 0.0085(12) 0.0038(12) 0.0001(13)
    C17 0.0603(16) 0.0527(15) 0.0526(15) 0.0027(13) -0.0019(12) -0.0080(12)
    C18 0.0553(16) 0.0512(15) 0.0607(16) 0.0061(13) 0.0001(12) 0.0081(12)
    N1 0.0526(12) 0.0538(13) 0.0648(13) 0.0076(10) -0.0160(10) -0.0139(10)
    N2 0.0525(12) 0.0532(13) 0.0647(13) 0.0061(10) -0.0147(10) -0.0131(10)
    N3 0.0503(14) 0.126(2) 0.0771(17) 0.0071(15) -0.0094(12) 0.0204(16)
    N4 0.0572(14) 0.0870(18) 0.0765(16) 0.0146(13) -0.0119(12) 0.0068(13)
    S1 0.0657(4) 0.0441(4) 0.0664(4) 0.0074(3) -0.0187(3) -0.0101(3)
    S2 0.0572(4) 0.0556(4) 0.0640(4) 0.0118(3) -0.0159(3) -0.0095(3)
    S3 0.0646(4) 0.0468(4) 0.0786(5) 0.0012(3) -0.0278(3) -0.0094(3)
_geom_special_details
;
All e.s.d.'s (except the e.s.d. in the dihedral angle between two l.s. planes)
are estimated using the full covariance matrix. The cell e.s.d.'s are taken
into account individually in the estimation of e.s.d.'s in distances, angles
and torsion angles; correlations between e.s.d.'s in cell parameters are only
used when they are defined by crystal symmetry. An approximate (isotropic)
treatment of cell e.s.d.'s is used for estimating e.s.d.'s involving l.s.
planes.
;
loop_
    _geom_bond_atom_site_label_1
    _geom_bond_atom_site_label_2
    _geom_bond_site_symmetry_2
    _geom_bond_distance
    _geom_bond_publ_flag
    C1 N1 . 1.289(3) ?
    C1 S1 . 1.725(2) ?
    C1 S2 . 1.742(2) ?
    C2 N2 . 1.287(3) ?
    C2 S1 . 1.727(2) ?
    C2 S3 . 1.740(2) ?
    C3 C4 . 1.499(3) ?
    C3 S2 . 1.814(2) ?
    C3 H3A . 0.9700 ?
    C3 H3B . 0.9700 ?
    C4 C5 . 1.381(3) ?
    C4 C9 . 1.382(3) ?
    C5 C6 . 1.372(3) ?
    C5 H5 . 0.9300 ?
    C6 C7 . 1.376(3) ?
    C6 H6 . 0.9300 ?
    C7 C8 . 1.371(3) ?
    C7 C10 . 1.446(3) ?
    C8 C9 . 1.370(3) ?
    C8 H8 . 0.9300 ?
    C9 H9 . 0.9300 ?
    C10 N3 . 1.134(3) ?
    C11 C12 . 1.503(3) ?
    C11 S3 . 1.799(3) ?
    C11 H11A . 0.9700 ?
    C11 H11B . 0.9700 ?
    C12 C13 . 1.378(3) ?
    C12 C17 . 1.382(3) ?
    C13 C14 . 1.374(3) ?
    C13 H13 . 0.9300 ?
    C14 C15 . 1.381(3) ?
    C14 H14 . 0.9300 ?
    C15 C16 . 1.380(3) ?
    C15 C18 . 1.445(3) ?
    C16 C17 . 1.373(3) ?
    C16 H16 . 0.9300 ?
    C17 H17 . 0.9300 ?
    C18 N4 . 1.136(3) ?
    N1 N2 . 1.386(3) ?
loop_
    _geom_angle_atom_site_label_1
    _geom_angle_atom_site_label_2
    _geom_angle_atom_site_label_3
    _geom_angle_site_symmetry_1
    _geom_angle_site_symmetry_3
    _geom_angle
    _geom_angle_publ_flag
    N1 C1 S1 . . 114.56(17) ?
    N1 C1 S2 . . 123.94(18) ?
    S1 C1 S2 . . 121.49(14) ?
    N2 C2 S1 . . 114.47(17) ?
    N2 C2 S3 . . 124.36(18) ?
    S1 C2 S3 . . 121.18(14) ?
    C4 C3 S2 . . 107.93(16) ?
    C4 C3 H3A . . 110.1 ?
    S2 C3 H3A . . 110.1 ?
    C4 C3 H3B . . 110.1 ?
    S2 C3 H3B . . 110.1 ?
    H3A C3 H3B . . 108.4 ?
    C5 C4 C9 . . 118.5(2) ?
    C5 C4 C3 . . 120.3(2) ?
    C9 C4 C3 . . 121.2(2) ?
    C6 C5 C4 . . 120.9(2) ?
    C6 C5 H5 . . 119.6 ?
    C4 C5 H5 . . 119.6 ?
    C5 C6 C7 . . 119.6(2) ?
    C5 C6 H6 . . 120.2 ?
    C7 C6 H6 . . 120.2 ?
    C8 C7 C6 . . 120.3(2) ?
    C8 C7 C10 . . 120.2(2) ?
    C6 C7 C10 . . 119.4(2) ?
    C9 C8 C7 . . 119.8(2) ?
    C9 C8 H8 . . 120.1 ?
    C7 C8 H8 . . 120.1 ?
    C8 C9 C4 . . 120.9(2) ?
    C8 C9 H9 . . 119.5 ?
    C4 C9 H9 . . 119.5 ?
    N3 C10 C7 . . 177.8(3) ?
    C12 C11 S3 . . 111.49(17) ?
    C12 C11 H11A . . 109.3 ?
    S3 C11 H11A . . 109.3 ?
    C12 C11 H11B . . 109.3 ?
    S3 C11 H11B . . 109.3 ?
    H11A C11 H11B . . 108.0 ?
    C13 C12 C17 . . 118.7(2) ?
    C13 C12 C11 . . 122.7(2) ?
    C17 C12 C11 . . 118.6(2) ?
    C14 C13 C12 . . 121.2(2) ?
    C14 C13 H13 . . 119.4 ?
    C12 C13 H13 . . 119.4 ?
    C13 C14 C15 . . 119.6(2) ?
    C13 C14 H14 . . 120.2 ?
    C15 C14 H14 . . 120.2 ?
    C16 C15 C14 . . 119.7(2) ?
    C16 C15 C18 . . 119.9(2) ?
    C14 C15 C18 . . 120.4(2) ?
    C17 C16 C15 . . 120.0(2) ?
    C17 C16 H16 . . 120.0 ?
    C15 C16 H16 . . 120.0 ?
    C16 C17 C12 . . 120.7(2) ?
    C16 C17 H17 . . 119.6 ?
    C12 C17 H17 . . 119.6 ?
    N4 C18 C15 . . 178.6(3) ?
    C1 N1 N2 . . 112.22(19) ?
    C2 N2 N1 . . 112.35(19) ?
    C1 S1 C2 . . 86.40(12) ?
    C1 S2 C3 . . 99.23(11) ?
    C2 S3 C11 . . 98.82(11) ?
data_global
_journal_date_recd_electronic     2008-06-27
_journal_date_accepted     2008-07-21
_journal_name_full     'Acta Crystallographica, Section E'
_journal_year     2008
_journal_volume     64
_journal_issue      8
_journal_page_first     o1599
_journal_page_last     o1599
_journal_paper_category     QO
_journal_coeditor_code     FL2207
_publ_contact_author_name     'Hong Zhao'
_publ_contact_author_address
;
Ordered Matter Science Research Center, College of Chemistry and Chemical
Engineering, Southeast University,
Nanjing 210096, People's Republic of China
;
_publ_contact_author_email     zhaohong@seu.edu.cn
_publ_contact_author_fax     ?
_publ_contact_author_phone     ?
_publ_section_title
;
4,4'-[(1,3,4-Thiadiazole-2,5-diyl)bis(thiomethylene)]dibenzonitrile
;
loop_
    _publ_author_name
    _publ_author_footnote
    _publ_author_address
    'Wang, Wenxiang' .
;
Ordered Matter Science Research Center, College of Chemistry and Chemical
Engineering, Southeast University,
Nanjing 210096, People's Republic of China
;
    'Zhao, Hong' .
;
Ordered Matter Science Research Center, College of Chemistry and Chemical
Engineering, Southeast University,
Nanjing 210096, People's Republic of China
;
