# Supplementary material for: 4,4′-[(1,3,4-Thia­diazole-2,5-di­yl)bis­(thio­methyl­ene)]dibenzonitrile
Source: Acta Crystallogr Sect E Struct Rep Online. 2008 Jul 26;64(Pt 8):o1599. doi: 10.1107/S1600536808022848 (PMC2962212; doi:10.1107/S1600536808022848)
Supplement: Supplementary file 2 [file e-64-o1599-Isup2.hkl]

# 
# h,k,l, Fc-squared, Fo-squared, sigma(Fo-squared) and status flag 
# 
data_I
_shelx_title ' zh in P2(1)/c' 
_shelx_refln_list_code          4 
_shelx_F_calc_maximum      212.72 
_exptl_crystal_F_000       784.00 
_reflns_d_resolution_high  0.7700 
 
loop_ 
 _symmetry_equiv_pos_as_xyz 
 'x, y, z' 
 '-x, y+1/2, -z+1/2' 
 '-x, -y, -z' 
 'x, -y-1/2, z-1/2' 
 
_cell_length_a     7.6974 
_cell_length_b     8.4375 
_cell_length_c    27.2718 
_cell_angle_alpha  90.000 
_cell_angle_beta   92.530 
_cell_angle_gamma  90.000 
 
_shelx_F_squared_multiplier     1.000 
 
loop_ 
 _refln_index_h 
 _refln_index_k 
 _refln_index_l 
 _refln_F_squared_calc 
 _refln_F_squared_meas 
 _refln_F_squared_sigma 
 _refln_observed_status 
   2   0   0       17.19       21.01      3.25 o 
   3   0   0       48.52       38.47      3.49 o 
   4   0   0      136.98      130.21      6.23 o 
   5   0   0     1034.94     1078.13     24.80 o 
   6   0   0     1326.14     1296.22     32.41 o 
   7   0   0        0.21       10.29     10.84 o 
   8   0   0       65.03       57.65     17.94 o 
   9   0   0      222.53      234.97     34.44 o 
   1   1   0       99.54      122.78      2.21 o 
   2   1   0       28.19       25.65      1.39 o 
   3   1   0      224.11      218.57      5.29 o 
   4   1   0     2522.16     2742.73     37.66 o 
   5   1   0       71.65       66.51      5.65 o 
   6   1   0      221.47      226.97     10.34 o 
   7   1   0      381.28      383.41     15.29 o 
   8   1   0        0.98        5.93      7.76 o 
   9   1   0        5.86        6.74      7.15 o 
   0   2   0    26519.10    27139.78    539.40 o 
   1   2   0      177.78      181.53      3.26 o 
   2   2   0      132.20      119.72      2.80 o 
   3   2   0      850.01      876.34     18.16 o 
   4   2   0      230.75      207.24      4.17 o 
   5   2   0      238.65      227.79     10.24 o 
   6   2   0       50.19       60.74      6.45 o 
   7   2   0       25.38       38.60     14.53 o 
   8   2   0       13.41       25.15      7.99 o 
   9   2   0        9.14       20.53      8.21 o 
   1   3   0     1892.12     1726.55     18.56 o 
   2   3   0     3640.45     4088.09     45.08 o 
   3   3   0     1819.19     1725.47     20.12 o 
   4   3   0        0.08        6.29      3.24 o 
   5   3   0     1073.89     1043.59     27.15 o 
   6   3   0      697.35      711.12     21.02 o 
   7   3   0       12.42       22.25      6.14 o 
   8   3   0       98.36      115.56     12.40 o 
   9   3   0        5.10       12.06     10.80 o 
   0   4   0       69.39       78.80      4.40 o 
   1   4   0       36.01       41.28      2.85 o 
   2   4   0     2773.85     2972.52     31.35 o 
   3   4   0       10.42       12.54      2.96 o 
   4   4   0     1242.21     1206.42     23.97 o 
   5   4   0      470.23      451.68     15.89 o 
   6   4   0      297.65      299.65     12.09 o 
   7   4   0       24.61       35.03     10.96 o 
   8   4   0       33.13       76.06     15.48 o 
   9   4   0       40.23       44.37     14.70 o 
   1   5   0      466.11      458.19     12.55 o 
   2   5   0      399.12      453.90      8.31 o 
   3   5   0      128.83      109.17      5.11 o 
   4   5   0       55.98       69.54      8.82 o 
   5   5   0        1.74       15.73      8.37 o 
   6   5   0        0.53        2.54      6.44 o 
   7   5   0       67.52       77.00     13.25 o 
   8   5   0       29.70       20.60     11.50 o 
   0   6   0      614.09      544.68     16.41 o 
   1   6   0      145.92      132.56      5.49 o 
   2   6   0     1094.00      976.34     25.35 o 
   3   6   0      288.24      275.75      9.74 o 
   4   6   0      341.25      323.52     21.48 o 
   5   6   0      181.56      231.22     20.01 o 
   6   6   0       84.93       71.83     13.81 o 
   7   6   0        0.32       -6.23      8.98 o 
   8   6   0       42.40       55.22     15.69 o 
   1   7   0        0.31        6.62      4.08 o 
   2   7   0        0.56       42.25     33.44 o 
   3   7   0      219.17      198.22     18.50 o 
   4   7   0       38.76       55.53     13.30 o 
   5   7   0        2.30        7.87      8.65 o 
   6   7   0       33.61       34.47     12.99 o 
   7   7   0       15.82       11.46     11.06 o 
   0   8   0      179.65      181.92     14.24 o 
   1   8   0        8.39        7.05      4.96 o 
   2   8   0      312.65      356.11     17.02 o 
   3   8   0       31.18       58.70     12.84 o 
   4   8   0       70.59       71.08     14.55 o 
   5   8   0       22.82       27.69     16.01 o 
   6   8   0       89.77       99.57     15.67 o 
   1   9   0        0.65       22.54      7.18 o 
   2   9   0        6.54        4.20      8.23 o 
   3   9   0      406.50      388.87     31.65 o 
   4   9   0        0.08        0.80      7.06 o 
   5   9   0        1.66       -1.24      8.08 o 
   0  10   0      203.02      249.94     36.01 o 
   1  10   0        1.16        8.19     14.71 o 
   2  10   0        0.89       13.72     11.02 o 
   3  10   0        1.38       -5.94      9.21 o 
   4  10   0        5.50       10.66     18.21 o 
  -9   1   1       22.72       31.93     10.69 o 
  -8   1   1       44.89       42.91     11.37 o 
  -7   1   1       52.65       59.29     11.39 o 
  -6   1   1       73.36       61.66      5.24 o 
  -5   1   1      496.36      498.98      9.65 o 
  -4   1   1      167.00      154.57      4.22 o 
  -3   1   1     4924.13     4993.51     43.99 o 
  -2   1   1       14.91       17.26      1.23 o 
  -1   1   1     1585.79     1580.92     22.20 o 
   1   1   1       34.33       41.73      4.19 o 
   2   1   1       31.58       34.37      2.11 o 
   3   1   1     1037.40     1043.03     11.49 o 
   4   1   1      286.94      282.40      5.86 o 
   5   1   1        1.80        2.52      2.03 o 
   6   1   1     2664.59     2721.50     49.89 o 
   7   1   1       66.25       71.62      9.49 o 
   8   1   1        2.88        4.72      5.59 o 
   9   1   1        7.67       37.93     10.34 o 
  -9   2   1       56.12       73.90     12.32 o 
  -8   2   1       68.37       88.87     14.39 o 
  -7   2   1        0.49       -0.41      4.79 o 
  -6   2   1      746.76      743.21     25.80 o 
  -5   2   1      217.38      207.99      6.68 o 
  -4   2   1        0.22        3.01      3.64 o 
  -3   2   1      468.57      454.80      6.23 o 
  -2   2   1      194.28      190.31      3.07 o 
  -1   2   1     1433.34     1441.66     12.66 o 
   0   2   1    11033.73    11539.39     64.18 o 
   1   2   1     3220.45     3224.94     36.72 o 
   2   2   1      104.62      102.29      2.40 o 
   3   2   1      232.40      201.23      5.02 o 
   4   2   1      144.69      145.40      9.52 o 
   5   2   1      117.34      128.15      5.93 o 
   6   2   1        5.45       43.36     22.40 o 
   7   2   1       26.84       37.22      6.42 o 
   8   2   1        0.21       17.90     11.95 o 
   9   2   1       40.01       51.51     10.98 o 
  -9   3   1       14.68       15.08     10.57 o 
  -8   3   1      148.04      156.16     14.38 o 
  -7   3   1      133.43      135.96     10.68 o 
  -6   3   1        2.84       33.17     29.96 o 
  -5   3   1      397.60      393.77     11.91 o 
  -4   3   1      635.38      585.81     12.33 o 
  -3   3   1      469.60      498.64      8.10 o 
  -2   3   1     1713.26     1827.54     18.89 o 
  -1   3   1      480.87      490.20      9.08 o 
   0   3   1     8759.50     9243.21     72.04 o 
   1   3   1       88.62       90.66      4.52 o 
   2   3   1     1391.15     1380.94     30.05 o 
   3   3   1     1096.12     1081.17     16.17 o 
   4   3   1      629.13      615.89     12.79 o 
   5   3   1      742.75      787.88     25.72 o 
   6   3   1      157.68      167.55     10.76 o 
   7   3   1       74.42       69.59      8.34 o 
   8   3   1       18.43       23.09      8.64 o 
   9   3   1        0.74       -2.12      8.70 o 
  -9   4   1       18.26       18.91     12.26 o 
  -8   4   1      119.76      147.36     19.62 o 
  -7   4   1        1.12        5.52      4.41 o 
  -6   4   1       27.29       32.24      6.04 o 
  -5   4   1       11.29        9.93      3.41 o 
  -4   4   1      417.86      385.36     12.80 o 
  -3   4   1       22.04       19.23      2.71 o 
  -2   4   1     2827.09     2901.89     31.80 o 
  -1   4   1        5.22       13.19      1.83 o 
   0   4   1      523.35      507.66      8.76 o 
   1   4   1      529.65      465.10      7.52 o 
   2   4   1      559.41      555.17      7.92 o 
   3   4   1     1435.50     1354.99     37.64 o 
   4   4   1        4.75       13.13      2.97 o 
   5   4   1      473.73      508.72     20.68 o 
   6   4   1       15.50       20.75      4.35 o 
   7   4   1      180.75      202.60     20.34 o 
   8   4   1       35.51       40.37     13.34 o 
   9   4   1        9.19       33.59     15.66 o 
  -8   5   1       15.67       27.61     12.10 o 
  -7   5   1        8.52       16.91      9.98 o 
  -6   5   1      143.78      175.66     16.62 o 
  -5   5   1      697.68      676.34     32.87 o 
  -4   5   1       79.45       67.17      5.45 o 
  -3   5   1       89.23       83.69      4.80 o 
  -2   5   1       45.84       40.70      5.06 o 
  -1   5   1      127.68      122.28      4.46 o 
   0   5   1     1050.01     1130.23     17.02 o 
   1   5   1     5287.04     5196.05     57.26 o 
   2   5   1      514.99      531.74      8.84 o 
   3   5   1       42.44       52.00      4.89 o 
   4   5   1     1377.76     1384.40     48.06 o 
   5   5   1       42.44       44.44     10.91 o 
   6   5   1        2.55        1.19      6.32 o 
   7   5   1       23.30       39.26     12.18 o 
   8   5   1       84.05       91.11     17.00 o 
  -8   6   1        0.02       -7.12     10.17 o 
  -7   6   1        5.31       -1.01      7.19 o 
  -6   6   1       45.09       49.08     12.62 o 
  -5   6   1        4.44      -12.61     12.61 o 
  -4   6   1      175.95      187.75     12.32 o 
  -3   6   1       42.98       40.69      4.89 o 
  -2   6   1      217.64      207.90      6.91 o 
  -1   6   1       18.39       26.17      4.76 o 
   0   6   1      218.16      232.28      7.18 o 
   1   6   1      256.71      242.29      9.14 o 
   2   6   1        3.59       17.40      7.53 o 
   3   6   1        3.62       22.03     11.45 o 
   4   6   1        0.13       27.32     13.65 o 
   5   6   1        9.27        9.36      8.35 o 
   6   6   1       76.72       89.31     15.27 o 
   7   6   1       18.19       22.96     11.71 o 
   8   6   1        4.27        8.19     10.64 o 
  -7   7   1        1.02        1.89      8.44 o 
  -6   7   1       74.10       75.89     15.34 o 
  -5   7   1      263.45      290.40     24.15 o 
  -4   7   1       32.69       35.82     10.45 o 
  -3   7   1      209.68      187.12     19.86 o 
  -2   7   1      947.59      864.05     27.02 o 
  -1   7   1      187.70      190.92     11.13 o 
   0   7   1        0.57       31.97      6.33 o 
   1   7   1       44.43       41.85      3.95 o 
   2   7   1      387.73      416.74     17.28 o 
   3   7   1       41.66       49.15      9.83 o 
   4   7   1      176.83      168.34     17.64 o 
   5   7   1        0.43        4.26     10.75 o 
   6   7   1      107.78      119.80     17.11 o 
   7   7   1       12.37       19.97     12.29 o 
  -6   8   1      114.52      144.30     20.97 o 
  -5   8   1        9.78       13.76     10.02 o 
  -4   8   1       88.51      118.65     17.00 o 
  -3   8   1       53.34       58.03     12.59 o 
  -2   8   1      183.59      208.97     13.41 o 
  -1   8   1        1.07        4.91      4.49 o 
   0   8   1      370.02      369.76     12.55 o 
   1   8   1        7.74       48.31     27.17 o 
   2   8   1        5.62       15.27      6.82 o 
   3   8   1      337.46      364.97     35.55 o 
   4   8   1       11.90       33.25     11.60 o 
   5   8   1        2.10        7.14      9.17 o 
   6   8   1        8.79       14.61     12.03 o 
  -5   9   1        8.26        3.60      7.79 o 
  -4   9   1       22.10       24.94     13.37 o 
  -3   9   1       23.29       20.45     12.07 o 
  -2   9   1        4.80       -0.12      4.72 o 
  -1   9   1       91.02       91.69      8.63 o 
   0   9   1       50.63       52.29     13.56 o 
   1   9   1       15.55       16.06      6.65 o 
   2   9   1        3.50        5.30      8.39 o 
   3   9   1       11.51       17.01     14.25 o 
   4   9   1        1.09        2.12      7.98 o 
   5   9   1       24.87       50.58     15.26 o 
  -4  10   1        7.81       22.97     18.72 o 
  -3  10   1       13.97       37.49     28.85 o 
  -2  10   1       24.63       22.21     11.96 o 
  -1  10   1        2.70       10.19     10.26 o 
   0  10   1       26.51       35.77     14.30 o 
   1  10   1      102.44      131.23     19.53 o 
   2  10   1       13.55       15.56     10.22 o 
   3  10   1      238.26      247.96     47.11 o 
   4  10   1        6.71       13.01     11.59 o 
  -9   0   2        4.14      -13.58     13.72 o 
  -8   0   2       31.88       34.67     13.49 o 
  -7   0   2      665.23      594.94     40.74 o 
  -6   0   2      215.92      214.27     10.04 o 
  -5   0   2      208.76      216.51      8.67 o 
  -4   0   2        8.75       10.01      2.44 o 
  -3   0   2     3817.95     3753.70     50.10 o 
  -2   0   2       16.45       30.38      2.75 o 
   1   0   2     1521.82     1335.67     27.41 o 
   2   0   2      182.95      174.21      6.03 o 
   3   0   2     9658.16    10211.34    119.52 o 
   4   0   2     6145.20     6925.62     99.62 o 
   5   0   2      215.99      227.28     10.31 o 
   6   0   2       85.68       92.11      6.98 o 
   7   0   2      377.63      384.90     35.83 o 
   8   0   2        1.22       27.81     15.90 o 
   9   0   2       15.08       30.22     18.40 o 
  -9   1   2        2.82       -1.08      5.77 o 
  -8   1   2        0.06        5.62      5.98 o 
  -7   1   2       87.44       75.44      7.42 o 
  -6   1   2      676.98      657.55     16.41 o 
  -5   1   2      965.92      975.28     16.15 o 
  -4   1   2        0.78        2.06      1.39 o 
  -3   1   2      977.79      886.02     11.10 o 
  -2   1   2      830.49      862.71     14.79 o 
  -1   1   2     3333.32     3243.66     18.63 o 
   1   1   2        1.06        2.70      0.93 o 
   2   1   2      135.14      130.27      4.11 o 
   3   1   2     1271.15     1334.94     13.94 o 
   4   1   2     1081.87     1156.85     15.35 o 
   5   1   2      130.53      136.35      4.48 o 
   6   1   2     2597.71     2454.52     48.95 o 
   7   1   2       14.52       15.80      6.50 o 
   8   1   2        0.53        2.84      5.57 o 
   9   1   2        9.83        7.45      7.06 o 
  -9   2   2        5.31        5.41      6.44 o 
  -8   2   2       42.17       50.09     14.90 o 
  -7   2   2        4.79        4.98      6.41 o 
  -6   2   2      127.52      114.82      7.97 o 
  -5   2   2       60.16       50.31      3.01 o 
  -4   2   2       27.74       33.34      2.10 o 
  -3   2   2     1639.83     1632.67     25.38 o 
  -2   2   2     1676.74     1739.80     16.51 o 
  -1   2   2    12821.81    13015.71     85.82 o 
   0   2   2      104.84       99.37      3.50 o 
   1   2   2       42.13       53.33      5.05 o 
   2   2   2       16.41       16.12      2.53 o 
   3   2   2     1958.86     1933.35     31.06 o 
   4   2   2      579.48      676.15     13.81 o 
   5   2   2      474.67      474.42     11.94 o 
   6   2   2     1443.21     1468.04     40.79 o 
   7   2   2       11.88       14.89      5.76 o 
   8   2   2        0.32        3.21      5.07 o 
   9   2   2       27.94       42.47     14.40 o 
  -9   3   2        0.19        0.81      7.53 o 
  -8   3   2       22.28       31.57      8.25 o 
  -7   3   2       69.93       81.50     13.33 o 
  -6   3   2       94.92       87.42      7.93 o 
  -5   3   2      726.61      749.46     17.45 o 
  -4   3   2        8.84       12.19      1.80 o 
  -3   3   2      129.99      131.17      3.36 o 
  -2   3   2     6094.12     6127.18     54.63 o 
  -1   3   2      523.92      511.64      7.15 o 
   0   3   2     2397.90     2435.87     23.26 o 
   1   3   2       39.10       38.72      2.45 o 
   2   3   2      911.65     1019.77     19.65 o 
   3   3   2        8.98       11.21      4.25 o 
   4   3   2      681.93      639.08     13.23 o 
   5   3   2       11.68       20.31      5.61 o 
   6   3   2      382.16      389.18     16.58 o 
   7   3   2       98.66      113.08      8.76 o 
   8   3   2       62.61       81.43     15.69 o 
   9   3   2       81.52       72.60     17.54 o 
  -9   4   2       25.98       42.15     14.29 o 
  -8   4   2        0.99       -1.08      7.25 o 
  -7   4   2      132.94      123.66     15.94 o 
  -6   4   2      184.89      183.38     11.45 o 
  -5   4   2     1129.49     1030.22     27.66 o 
  -4   4   2      202.56      192.40      6.76 o 
  -3   4   2      461.69      494.42      9.90 o 
  -2   4   2       65.06       71.33      3.28 o 
  -1   4   2       59.97       40.27      2.53 o 
   0   4   2       61.39       67.79      2.90 o 
   1   4   2     1951.81     1945.26     21.15 o 
   2   4   2      363.19      369.58      8.09 o 
   3   4   2      231.87      221.53      8.73 o 
   4   4   2        0.81        2.23      5.42 o 
   5   4   2       51.58       57.51     14.96 o 
   6   4   2      158.02      159.34      9.70 o 
   7   4   2      229.25      215.90     21.51 o 
   8   4   2        2.29       -2.51      7.23 o 
   9   4   2        3.30       -1.73      8.85 o 
  -8   5   2        7.32        1.46      8.01 o 
  -7   5   2       16.83       22.24     14.18 o 
  -6   5   2        0.43        2.79      6.56 o 
  -5   5   2      180.18      179.96     16.36 o 
  -4   5   2       43.36       45.69      5.70 o 
  -3   5   2       47.05       43.22      4.58 o 
  -2   5   2      616.96      556.17     10.81 o 
  -1   5   2      604.23      621.28     11.20 o 
   0   5   2      861.37      877.55     16.26 o 
   1   5   2       40.15       64.85     11.69 o 
   2   5   2      277.47      296.66     12.67 o 
   3   5   2       98.83       90.11      3.96 o 
   4   5   2      350.81      368.40     18.71 o 
   5   5   2        3.97       16.76     13.02 o 
   6   5   2      143.40      132.83     16.21 o 
   7   5   2      124.28      127.45     18.25 o 
   8   5   2        4.31        6.61      9.70 o 
  -8   6   2       60.36       74.80     17.54 o 
  -7   6   2       12.37        5.41      8.67 o 
  -6   6   2       80.23       85.41     21.64 o 
  -5   6   2      401.58      436.15     26.93 o 
  -4   6   2       70.81       85.07     11.28 o 
  -3   6   2        8.05        7.03      2.27 o 
  -2   6   2       81.80       79.49      4.56 o 
  -1   6   2        3.76        7.38      3.78 o 
   0   6   2      157.76      150.92      5.70 o 
   1   6   2     2297.07     2250.24     32.00 o 
   2   6   2        6.86        9.16      5.04 o 
   3   6   2       39.55       39.81      5.51 o 
   4   6   2      651.68      654.26     26.72 o 
   5   6   2      213.33      246.36     21.22 o 
   6   6   2       88.20      143.90     51.26 o 
   7   6   2      144.98      121.89     19.41 o 
   8   6   2        0.01        6.52      9.33 o 
  -7   7   2       38.49       65.35     15.84 o 
  -6   7   2       64.66       69.48     14.58 o 
  -5   7   2      170.16      163.97     25.10 o 
  -4   7   2       55.85       63.25     12.11 o 
  -3   7   2        4.81        5.99      3.95 o 
  -2   7   2      134.71      146.59     19.06 o 
  -1   7   2       80.59       79.78      5.25 o 
   0   7   2     2070.00     1984.01     36.05 o 
   1   7   2        1.21        3.32      4.83 o 
   2   7   2      339.75      311.16     13.72 o 
   3   7   2        5.53       -4.13      6.80 o 
   4   7   2       66.09       78.44     13.88 o 
   5   7   2       32.49       29.30     11.53 o 
   6   7   2       30.61       35.76     13.04 o 
   7   7   2        2.58       26.45     17.96 o 
  -6   8   2        4.57        9.39     13.46 o 
  -5   8   2       82.62       90.44     16.35 o 
  -4   8   2       94.20       99.62     15.58 o 
  -3   8   2        9.63       25.33     16.15 o 
  -2   8   2      165.08      174.38     10.07 o 
  -1   8   2      609.39      590.92     16.90 o 
   0   8   2       47.56       53.65      6.79 o 
   1   8   2     1043.43     1042.12     34.79 o 
   2   8   2        0.24        4.10      4.33 o 
   3   8   2        6.70       41.10     11.46 o 
   4   8   2        3.63        8.21     13.93 o 
   5   8   2       68.50      102.51     17.32 o 
   6   8   2       72.35       89.51     29.82 o 
  -5   9   2        0.11      -10.55     10.55 o 
  -4   9   2       23.77       40.63     13.19 o 
  -3   9   2       19.08       21.39     11.17 o 
  -2   9   2       29.82       45.62      8.23 o 
  -1   9   2        8.19       18.79     10.65 o 
   0   9   2       87.80      119.31     17.34 o 
   1   9   2        8.20       18.48      7.12 o 
   2   9   2       36.94       70.78     11.01 o 
   3   9   2       71.09       92.82     21.20 o 
   4   9   2       15.84        4.05      8.68 o 
   5   9   2        9.74       11.59     11.03 o 
  -4  10   2        1.64       13.09     11.70 o 
  -3  10   2       67.64       76.64     27.65 o 
  -2  10   2       87.39      100.82     17.89 o 
  -1  10   2        3.64       -6.33      9.44 o 
   0  10   2       99.04      117.20     19.86 o 
   1  10   2        6.16       16.61     11.28 o 
   2  10   2        0.00        2.11      7.60 o 
   3  10   2       90.43      107.34     20.63 o 
   4  10   2        2.12        0.93     11.26 o 
  -9   1   3        3.89       -0.05      5.00 o 
  -8   1   3       20.04       39.25      8.57 o 
  -7   1   3        5.89        4.26      3.55 o 
  -6   1   3       35.54       33.83      4.10 o 
  -5   1   3      782.13      791.33     15.15 o 
  -4   1   3     1532.22     1527.43     20.28 o 
  -3   1   3     1589.38     1612.49     17.95 o 
  -2   1   3     1213.12     1274.50     12.27 o 
  -1   1   3     7063.05     6792.62     69.38 o 
   0   1   3     4990.45     4797.67     43.00 o 
   1   1   3      263.07      247.07      4.58 o 
   2   1   3      742.40      768.88      9.91 o 
   3   1   3     2532.50     2666.57     57.62 o 
   4   1   3      155.91      158.13      4.15 o 
   5   1   3      840.77      813.88     13.55 o 
   6   1   3      114.99      109.14      5.34 o 
   7   1   3       47.39       53.22      8.53 o 
   8   1   3        4.44        1.52      5.25 o 
   9   1   3      109.22      130.91     15.66 o 
  -9   2   3        0.36       -4.38      6.59 o 
  -8   2   3       26.50       32.26      8.17 o 
  -7   2   3       70.00       63.14     10.36 o 
  -6   2   3       18.62       24.45      6.35 o 
  -5   2   3      983.14     1025.35     16.58 o 
  -4   2   3       47.15       47.11      2.82 o 
  -3   2   3       69.13       85.10      2.86 o 
  -2   2   3     3058.73     3082.40     28.63 o 
  -1   2   3    23886.97    23652.26    151.01 o 
   0   2   3      593.70      607.67     12.73 o 
   1   2   3     5132.46     5336.33     45.44 o 
   2   2   3       24.98       27.99      2.20 o 
   3   2   3       99.99       93.40      5.93 o 
   4   2   3     6665.94     7050.35     87.35 o 
   5   2   3       35.54       40.75      4.02 o 
   6   2   3       58.80       57.87      7.08 o 
   7   2   3      184.94      180.70     13.16 o 
   8   2   3        2.83        1.11      4.59 o 
   9   2   3       35.89       51.96     15.48 o 
  -9   3   3        1.95        3.57     10.89 o 
  -8   3   3       33.66       30.99      7.86 o 
  -7   3   3        0.72       12.09      6.59 o 
  -6   3   3      145.88      150.51      9.95 o 
  -5   3   3        9.37        2.93      2.71 o 
  -4   3   3      490.82      467.37      8.20 o 
  -3   3   3        2.55        1.59      1.24 o 
  -2   3   3      380.50      397.14      6.62 o 
  -1   3   3      357.23      321.59      6.03 o 
   0   3   3     1273.81     1263.50     14.62 o 
   1   3   3        1.12        1.15      1.60 o 
   2   3   3      922.74      907.96     11.94 o 
   3   3   3      922.45      947.02     13.68 o 
   4   3   3       67.42       67.86      4.28 o 
   5   3   3      227.36      227.27      8.14 o 
   6   3   3      863.42      863.77     26.76 o 
   7   3   3      129.36      133.32     10.22 o 
   8   3   3        3.09       15.00     10.43 o 
   9   3   3        6.32       16.43     12.22 o 
  -9   4   3        9.08       11.37      9.25 o 
  -8   4   3        4.67       17.05     10.24 o 
  -7   4   3       64.90       55.38      7.61 o 
  -6   4   3       54.95       45.28      6.12 o 
  -5   4   3      550.87      541.03     17.53 o 
  -4   4   3       11.76       15.98      3.80 o 
  -3   4   3      117.94      101.14      3.59 o 
  -2   4   3        3.74       20.89      4.31 o 
  -1   4   3       33.45       37.11      3.87 o 
   0   4   3        0.55        7.99      2.65 o 
   1   4   3      328.15      286.83      5.63 o 
   2   4   3      359.17      345.63      9.41 o 
   3   4   3        6.42       14.81      3.68 o 
   4   4   3      923.54      845.34     15.01 o 
   5   4   3        3.93       -0.10      2.77 o 
   6   4   3      862.80      855.13     41.02 o 
   7   4   3        9.50        8.06     11.84 o 
   8   4   3        1.80      -10.48     10.48 o 
   9   4   3        0.19       -2.75      9.09 o 
  -8   5   3      119.06      151.76     19.91 o 
  -7   5   3      102.45       92.36     14.83 o 
  -6   5   3       13.23       24.21      9.59 o 
  -5   5   3       85.46       69.11      6.40 o 
  -4   5   3       31.75       30.97      3.74 o 
  -3   5   3      246.71      251.37      6.59 o 
  -2   5   3     1976.20     2018.01     28.01 o 
  -1   5   3       20.80       35.63      3.22 o 
   0   5   3      200.97      193.81      5.61 o 
   1   5   3     6191.08     6154.60     64.01 o 
   2   5   3      200.91      236.97      7.15 o 
   3   5   3       40.79       40.86      3.03 o 
   4   5   3      269.35      265.18     19.70 o 
   5   5   3       49.17       55.95     11.17 o 
   6   5   3        0.19       -8.53      8.53 o 
   7   5   3      105.97      102.26     16.94 o 
   8   5   3       51.33       46.74     13.92 o 
  -8   6   3       71.52       74.39     17.28 o 
  -7   6   3        8.33       20.31     13.81 o 
  -6   6   3        2.10        5.98      7.79 o 
  -5   6   3       82.61       95.20     13.15 o 
  -4   6   3       30.60       37.87      6.85 o 
  -3   6   3        0.01        3.93      2.52 o 
  -2   6   3       37.31       43.53      5.41 o 
  -1   6   3      454.09      440.16     10.53 o 
   0   6   3      107.35      101.59      4.73 o 
   1   6   3      243.65      229.33     13.01 o 
   2   6   3      114.80      102.37      6.00 o 
   3   6   3       17.09       21.48      6.31 o 
   4   6   3       15.30       41.14     12.08 o 
   5   6   3        3.07       14.64     24.40 o 
   6   6   3      206.39      193.65     20.96 o 
   7   6   3       23.19       24.13     12.89 o 
   8   6   3       39.99       47.65     15.62 o 
  -7   7   3       53.21       61.23     15.97 o 
  -6   7   3        0.12        0.25      5.51 o 
  -5   7   3        3.35        8.51      7.41 o 
  -4   7   3       77.92       73.76      9.62 o 
  -3   7   3       52.67       44.06      8.51 o 
  -2   7   3      664.04      624.76     30.06 o 
  -1   7   3       21.62       33.80      4.12 o 
   0   7   3       12.46       55.69     14.20 o 
   1   7   3      491.68      469.08     16.01 o 
   2   7   3       98.87       89.57      6.63 o 
   3   7   3       48.02       63.80     11.92 o 
   4   7   3      140.04      124.27     16.46 o 
   5   7   3      130.43      142.16     34.23 o 
   6   7   3       33.19       54.82     14.46 o 
   7   7   3      164.70      168.42     23.97 o 
  -6   8   3        7.17        4.06      8.82 o 
  -5   8   3      222.83      190.97     19.89 o 
  -4   8   3       22.74       25.96      8.24 o 
  -3   8   3      167.06      184.30     17.26 o 
  -2   8   3        2.69        7.86     10.43 o 
  -1   8   3      171.37      192.83     19.63 o 
   0   8   3       32.70       40.93      6.38 o 
   1   8   3      143.32      183.69     23.93 o 
   2   8   3       55.89       62.00      6.47 o 
   3   8   3       35.27       23.78     10.38 o 
   4   8   3      101.63      141.01     17.83 o 
   5   8   3        4.29       -5.82      9.32 o 
   6   8   3       73.82       66.31     17.19 o 
  -5   9   3       11.67       16.82     11.29 o 
  -4   9   3        1.04       10.61     14.97 o 
  -3   9   3      110.50       88.94     16.29 o 
  -2   9   3       87.78       98.75     13.11 o 
  -1   9   3      185.70      189.35     15.67 o 
   0   9   3       33.34       34.01      5.88 o 
   1   9   3       36.60       52.72     15.05 o 
   2   9   3      100.35       94.80     12.32 o 
   3   9   3        4.63        5.90      9.09 o 
   4   9   3        0.20        9.88      9.97 o 
   5   9   3        7.86       22.94     24.96 o 
  -4  10   3        0.04       -5.61     14.27 o 
  -3  10   3       30.28       49.09     14.89 o 
  -2  10   3        0.72       33.18     20.04 o 
  -1  10   3       15.87       28.39     12.91 o 
   0  10   3      207.00      202.41     24.33 o 
   1  10   3       16.81       22.04     12.28 o 
   2  10   3       70.19       65.69     20.86 o 
   3  10   3        6.20       -0.27      7.00 o 
  -9   0   4        2.67        1.81      9.96 o 
  -8   0   4       44.76       48.94     18.03 o 
  -7   0   4     3385.12     3543.05    158.87 o 
  -6   0   4      285.19      264.43     12.37 o 
  -5   0   4     1557.60     1556.66     41.48 o 
  -4   0   4     1674.92     1645.22     39.33 o 
  -3   0   4      231.41      233.00      6.47 o 
  -2   0   4      125.52      131.92      3.83 o 
  -1   0   4    15432.64    15476.61    414.40 o 
   0   0   4        8.35        3.52      1.39 o 
   1   0   4      121.37      127.76      4.15 o 
   2   0   4    19452.48    19260.90    181.51 o 
   3   0   4      156.05      178.83     16.40 o 
   4   0   4      500.18      473.85     11.91 o 
   5   0   4      221.12      203.85      8.37 o 
   6   0   4      374.81      378.34     13.99 o 
   7   0   4       93.50      116.39     13.66 o 
   8   0   4       78.09       72.60     16.45 o 
   9   0   4       84.55       96.28     16.81 o 
  -9   1   4       11.10       23.46      8.81 o 
  -8   1   4        0.84        7.57      7.01 o 
  -7   1   4     1256.01     1232.27     30.28 o 
  -6   1   4        0.02        1.28      2.07 o 
  -5   1   4       48.02       37.78      3.34 o 
  -4   1   4      108.67      104.32      3.67 o 
  -3   1   4      346.10      364.59      6.14 o 
  -2   1   4     2413.10     2485.94     21.93 o 
  -1   1   4    10974.64    11250.11     64.85 o 
   0   1   4     3628.20     3467.12     34.18 o 
   1   1   4       54.95       76.25      2.14 o 
   2   1   4      140.47      131.42      2.21 o 
   3   1   4       19.62       16.51      2.48 o 
   4   1   4      324.41      329.73      6.33 o 
   5   1   4       80.65       70.50      3.49 o 
   6   1   4       10.85       27.65     11.99 o 
   7   1   4       81.11       83.38      9.28 o 
   8   1   4       44.07       45.62      9.45 o 
   9   1   4       28.40       43.62     18.02 o 
  -9   2   4       26.17       34.63     12.89 o 
  -8   2   4       28.73       47.85      9.11 o 
  -7   2   4      248.42      223.91     14.55 o 
  -6   2   4       45.10       45.12      3.87 o 
  -5   2   4       73.24       70.93      7.11 o 
  -4   2   4     2066.80     2148.94     41.37 o 
  -3   2   4      681.32      771.96     11.72 o 
  -2   2   4      378.56      357.94      5.53 o 
  -1   2   4     4690.31     4680.07     37.77 o 
   0   2   4    13564.78    13821.05     90.48 o 
   1   2   4      210.67      232.33      5.94 o 
   2   2   4     1772.92     1815.22     31.33 o 
   3   2   4      225.76      233.87      5.72 o 
   4   2   4        5.21       36.31     10.08 o 
   5   2   4      201.56      209.33      9.23 o 
   6   2   4      622.62      588.17     20.95 o 
   7   2   4      146.34      139.04     11.18 o 
   8   2   4       18.34       31.98      8.31 o 
   9   2   4        6.48       11.19     11.14 o 
  -9   3   4        0.65       21.02     18.54 o 
  -8   3   4      115.32      136.87     13.49 o 
  -7   3   4      180.34      196.69     13.02 o 
  -6   3   4       47.55       44.89      6.61 o 
  -5   3   4     1264.03     1207.03     34.34 o 
  -4   3   4      315.81      290.05      6.46 o 
  -3   3   4       51.29       73.43      3.00 o 
  -2   3   4      235.13      206.75      4.58 o 
  -1   3   4      296.56      298.34      5.36 o 
   0   3   4      554.35      573.30      7.78 o 
   1   3   4     9077.84     9275.16     88.80 o 
   2   3   4       29.89       34.49      4.72 o 
   3   3   4        0.04        1.78      1.91 o 
   4   3   4      498.22      518.83     11.39 o 
   5   3   4      723.13      720.93     16.20 o 
   6   3   4      327.70      321.73     14.72 o 
   7   3   4      228.36      212.57     14.89 o 
   8   3   4       77.76       69.62     15.28 o 
   9   3   4       11.25       47.81     15.65 o 
  -9   4   4        0.96       -9.66      9.66 o 
  -8   4   4       51.00       44.23     12.24 o 
  -7   4   4       47.05       48.05      7.21 o 
  -6   4   4       61.76       53.48      6.58 o 
  -5   4   4       20.83       23.40      4.04 o 
  -4   4   4        5.16        8.76      2.50 o 
  -3   4   4      162.78      193.16      5.26 o 
  -2   4   4     5446.17     5573.58     59.68 o 
  -1   4   4      417.30      418.05      7.76 o 
   0   4   4       21.24       19.61      2.04 o 
   1   4   4      361.91      362.16      5.64 o 
   2   4   4       76.32       69.13      3.50 o 
   3   4   4        1.11        1.31      3.44 o 
   4   4   4     1876.81     1912.60     48.58 o 
   5   4   4        0.36       11.81      9.26 o 
   6   4   4       13.10       18.50      9.65 o 
   7   4   4      105.77       96.37     16.74 o 
   8   4   4       74.23       89.38     16.95 o 
   9   4   4        2.29        7.77     10.81 o 
  -8   5   4       12.94       -2.90      7.41 o 
  -7   5   4        3.78       -5.30      7.54 o 
  -6   5   4        0.04        7.17      4.05 o 
  -5   5   4      101.79       84.09      6.30 o 
  -4   5   4      218.85      214.52      7.39 o 
  -3   5   4      256.34      262.75      7.45 o 
  -2   5   4       50.91       73.17     12.60 o 
  -1   5   4      618.89      678.49     12.46 o 
   0   5   4      445.92      476.06      9.69 o 
   1   5   4      724.65      657.50     31.13 o 
   2   5   4        0.48       10.50      4.81 o 
   3   5   4       66.57       89.80      7.13 o 
   4   5   4      340.92      308.50     16.87 o 
   5   5   4       70.67       64.74     11.02 o 
   6   5   4       86.12      101.87     14.75 o 
   7   5   4        0.02        4.59      8.64 o 
   8   5   4       11.78        4.49      9.14 o 
  -8   6   4        8.43        5.43      8.55 o 
  -7   6   4       80.30       77.68     15.24 o 
  -6   6   4      118.10      115.79     15.71 o 
  -5   6   4      228.12      240.27     20.69 o 
  -4   6   4        0.15        4.67      7.79 o 
  -3   6   4       92.88       83.56      4.81 o 
  -2   6   4     1624.76     1609.80     28.76 o 
  -1   6   4     1333.20     1340.93     31.88 o 
   0   6   4       21.41       19.58      2.83 o 
   1   6   4       21.59       28.02      4.32 o 
   2   6   4       25.03       26.13      6.52 o 
   3   6   4        0.92       -4.82      8.39 o 
   4   6   4     1506.33     1496.83     59.36 o 
   5   6   4       10.90       15.52      8.89 o 
   6   6   4        3.07       -1.67      7.75 o 
   7   6   4      208.41      240.35     25.86 o 
   8   6   4        1.78        8.20     10.70 o 
  -7   7   4       31.88       21.84     11.02 o 
  -6   7   4        2.52        1.31      6.92 o 
  -5   7   4        0.49        3.06      6.95 o 
  -4   7   4       10.53       27.70      9.52 o 
  -3   7   4       44.65       45.35      6.47 o 
  -2   7   4       19.57       58.61     17.50 o 
  -1   7   4     1165.20     1168.74     25.63 o 
   0   7   4       16.58       27.42      3.78 o 
   1   7   4        3.63       34.45      8.35 o 
   2   7   4        1.51       13.91      7.08 o 
   3   7   4       20.11       26.25      8.57 o 
   4   7   4      146.82      130.14     14.62 o 
   5   7   4      270.99      285.52     25.48 o 
   6   7   4       10.45       27.87     14.37 o 
   7   7   4        0.22       11.08     15.71 o 
  -6   8   4       14.54       19.03     19.58 o 
  -5   8   4        0.95        1.71      7.97 o 
  -4   8   4        0.09       -5.16      7.99 o 
  -3   8   4        0.44        6.47      7.93 o 
  -2   8   4       78.47       63.50      8.25 o 
  -1   8   4       89.23       97.65     10.78 o 
   0   8   4      468.78      490.93     17.94 o 
   1   8   4       29.23       28.97      5.19 o 
   2   8   4       15.33       25.55      6.31 o 
   3   8   4       14.49       11.40     14.30 o 
   4   8   4       21.62       42.94     12.42 o 
   5   8   4       69.67       43.33     13.15 o 
   6   8   4       36.53       49.44     20.58 o 
  -5   9   4        0.02       -3.13      8.83 o 
  -4   9   4      129.24      145.62     20.69 o 
  -3   9   4        6.24       18.41     10.83 o 
  -2   9   4       56.41       60.85      8.66 o 
  -1   9   4       96.64      118.64     17.69 o 
   0   9   4        0.09        5.61      4.51 o 
   1   9   4      271.38      280.13     17.99 o 
   2   9   4       11.55       28.15      9.58 o 
   3   9   4      105.49      123.19     22.01 o 
   4   9   4        0.47      -10.31     10.31 o 
   5   9   4        0.89        2.00     14.74 o 
  -3  10   4       10.16        8.49     10.04 o 
  -2  10   4        8.13       16.84     10.78 o 
  -1  10   4       11.25        6.39      9.82 o 
   0  10   4        6.92        7.56      9.23 o 
   1  10   4        1.43       13.02     10.52 o 
   2  10   4       78.68       71.26     17.60 o 
   3  10   4       33.75       47.82     12.35 o 
  -9   1   5        0.01        6.04      6.78 o 
  -8   1   5       15.04       28.82      8.03 o 
  -7   1   5      149.09      140.23      8.50 o 
  -6   1   5      205.04      192.42      7.36 o 
  -5   1   5      214.88      219.35      6.85 o 
  -4   1   5      406.86      386.18      7.84 o 
  -3   1   5        0.22        2.27      2.47 o 
  -2   1   5     5552.29     5798.75     45.95 o 
  -1   1   5    22882.10    23074.71    180.41 o 
   0   1   5     3904.60     3866.06     49.87 o 
   1   1   5     1015.67      987.38     17.68 o 
   2   1   5     4779.48     4875.11     38.03 o 
   3   1   5      672.40      726.63     13.88 o 
   4   1   5      806.19      845.21     12.83 o 
   5   1   5      331.35      342.90      7.84 o 
   6   1   5      743.82      731.61     25.40 o 
   7   1   5        5.58        1.53      6.74 o 
   8   1   5      385.43      386.49     22.12 o 
   9   1   5        2.15        1.72      7.01 o 
  -9   2   5       27.46       35.40      9.81 o 
  -8   2   5       38.39       63.54     12.65 o 
  -7   2   5      676.78      648.63     25.82 o 
  -6   2   5      165.97      153.47      6.60 o 
  -5   2   5      111.02      111.72      4.60 o 
  -4   2   5      174.07      147.79      8.84 o 
  -3   2   5       19.78       22.24      2.63 o 
  -2   2   5     1162.60     1085.68     12.71 o 
  -1   2   5     3289.95     3466.13     29.88 o 
   0   2   5     7679.65     7671.62     61.02 o 
   1   2   5     4603.54     4387.74     82.53 o 
   2   2   5     1189.67     1260.10     23.20 o 
   3   2   5      350.39      367.05      7.73 o 
   4   2   5      640.35      630.45     12.93 o 
   5   2   5      150.79      137.63      6.96 o 
   6   2   5       69.97       74.68      7.51 o 
   7   2   5       86.15      100.36     10.02 o 
   8   2   5       20.95       34.75      8.73 o 
   9   2   5        0.04       -0.76      8.00 o 
  -9   3   5        5.25       14.72     22.18 o 
  -8   3   5       66.20       62.24      9.76 o 
  -7   3   5      133.10      162.84     12.34 o 
  -6   3   5      152.64      157.82      9.28 o 
  -5   3   5      334.43      322.82      8.85 o 
  -4   3   5       28.45       35.33      2.71 o 
  -3   3   5      101.86      110.14      4.05 o 
  -2   3   5      476.02      531.08      8.32 o 
  -1   3   5      494.65      498.75      7.83 o 
   0   3   5       24.72       16.16      1.71 o 
   1   3   5     1318.89     1345.18     19.75 o 
   2   3   5     2000.09     1998.45     23.67 o 
   3   3   5       37.25       29.07      2.43 o 
   4   3   5      819.44      831.60     15.41 o 
   5   3   5      167.21      182.98      8.67 o 
   6   3   5        3.08       10.59      4.80 o 
   7   3   5      191.91      199.86     16.58 o 
   8   3   5        0.06        1.90      7.93 o 
   9   3   5        0.65       -0.01      7.27 o 
  -9   4   5       36.38       42.98     13.34 o 
  -8   4   5        1.01       -3.11      9.64 o 
  -7   4   5        2.72        0.77      5.96 o 
  -6   4   5      260.58      256.46     12.54 o 
  -5   4   5      131.10      130.60      7.43 o 
  -4   4   5      999.45      986.30     18.60 o 
  -3   4   5       18.78       18.40      2.22 o 
  -2   4   5     1330.66     1311.37     18.56 o 
  -1   4   5       87.56       93.59      4.08 o 
   0   4   5     1628.20     1670.82     22.77 o 
   1   4   5     1640.52     1655.18     35.95 o 
   2   4   5      286.67      282.42      6.81 o 
   3   4   5      130.41      118.23      6.61 o 
   4   4   5        9.64       26.34      8.22 o 
   5   4   5      310.20      310.88     17.10 o 
   6   4   5        0.12        7.31      7.68 o 
   7   4   5      442.45      442.34     30.15 o 
   8   4   5       17.73       12.43     10.62 o 
   9   4   5        7.34        6.20     10.68 o 
  -8   5   5        4.04        5.59      8.57 o 
  -7   5   5       92.86      107.42     16.13 o 
  -6   5   5       19.12       17.74      6.29 o 
  -5   5   5      605.63      577.42     17.69 o 
  -4   5   5      204.99      193.49      6.51 o 
  -3   5   5      414.65      423.53     10.24 o 
  -2   5   5      872.92      825.70     14.43 o 
  -1   5   5      864.32      874.79     15.01 o 
   0   5   5      394.97      404.33     13.49 o 
   1   5   5      477.70      458.42      8.20 o 
   2   5   5        2.55        2.30      2.73 o 
   3   5   5      383.85      310.71     18.85 o 
   4   5   5     1903.38     1834.49     66.07 o 
   5   5   5      591.61      571.20     31.45 o 
   6   5   5        8.28        3.02      7.83 o 
   7   5   5        1.09       11.62     21.11 o 
   8   5   5       21.15       24.96     12.32 o 
  -8   6   5        4.20       14.51     10.06 o 
  -7   6   5       11.44       30.17     11.12 o 
  -6   6   5       10.93       22.92     10.68 o 
  -5   6   5      163.93      153.80     13.16 o 
  -4   6   5       12.32       14.77      3.59 o 
  -3   6   5       11.37       22.80      7.53 o 
  -2   6   5       13.21       23.41      5.06 o 
  -1   6   5        3.24       51.16     16.96 o 
   0   6   5       75.69       67.49      4.33 o 
   1   6   5      130.06      153.42      9.61 o 
   2   6   5       21.93       28.27      4.40 o 
   3   6   5        6.75       11.42      6.92 o 
   4   6   5        0.00       12.33      8.08 o 
   5   6   5       51.56       53.76     10.25 o 
   6   6   5        9.44       19.40     10.82 o 
   7   6   5        1.31        6.86     13.35 o 
   8   6   5        0.27        3.33      9.42 o 
  -7   7   5        5.80       -6.26      9.24 o 
  -6   7   5       65.67       37.63     11.79 o 
  -5   7   5       15.01       34.85     10.62 o 
  -4   7   5       86.97       90.38     12.37 o 
  -3   7   5      270.49      281.59     13.23 o 
  -2   7   5      478.48      493.59     15.87 o 
  -1   7   5      112.59      122.23     14.08 o 
   0   7   5      483.53      449.77     12.67 o 
   1   7   5      643.81      656.91     17.68 o 
   2   7   5      122.35      115.50      7.64 o 
   3   7   5        3.04       19.88     23.89 o 
   4   7   5      483.75      511.09     32.20 o 
   5   7   5       59.07      113.24     30.17 o 
   6   7   5      115.42      124.12     19.27 o 
   7   7   5        1.07        1.59     10.59 o 
  -6   8   5        2.06        6.77      9.27 o 
  -5   8   5        1.84       12.57      9.30 o 
  -4   8   5      154.24      153.54     27.09 o 
  -3   8   5       44.52       44.42      8.00 o 
  -2   8   5       46.14       48.65      8.15 o 
  -1   8   5      380.80      384.06     16.06 o 
   0   8   5       26.79       33.73      6.26 o 
   1   8   5        3.76       42.67     21.34 o 
   2   8   5      122.52      130.44      9.03 o 
   3   8   5        8.97       32.24     23.71 o 
   4   8   5        0.01       11.13      8.47 o 
   5   8   5      507.39      473.50     37.20 o 
   6   8   5        5.53       13.25     10.62 o 
  -5   9   5        2.02        4.02      8.82 o 
  -4   9   5       83.71       97.42     18.16 o 
  -3   9   5        1.78        5.24      8.39 o 
  -2   9   5        0.04        1.18      5.62 o 
  -1   9   5      137.11      130.42     18.17 o 
   0   9   5       61.74       87.00     10.54 o 
   1   9   5        5.10       21.94      9.76 o 
   2   9   5       26.57       54.93     14.90 o 
   3   9   5       15.00       17.99     10.89 o 
   4   9   5        2.44       30.17     12.52 o 
   5   9   5       57.11       56.26     15.51 o 
  -3  10   5        3.71       19.42     11.54 o 
  -2  10   5        4.70       15.63     10.99 o 
  -1  10   5       24.66       28.13     13.50 o 
   0  10   5       56.05       54.49     15.16 o 
   1  10   5        0.03        6.20      9.29 o 
   2  10   5      104.40      140.94     22.25 o 
   3  10   5       39.45       47.42     11.81 o 
  -9   0   6        0.01       -9.18     11.68 o 
  -8   0   6       72.13       76.89     10.28 o 
  -7   0   6       24.49       38.98     13.21 o 
  -6   0   6      122.00      118.25      7.96 o 
  -5   0   6      803.38      776.93     19.96 o 
  -4   0   6      205.00      183.94      7.24 o 
  -3   0   6     1630.39     1697.47     27.28 o 
  -2   0   6     4328.16     4546.67     51.08 o 
  -1   0   6    30384.63    28815.78    321.52 o 
   0   0   6      966.58     1092.62     23.03 o 
   1   0   6        0.27        9.27      2.53 o 
   2   0   6      677.71      718.58     12.56 o 
   3   0   6    11108.14    13172.90    159.95 o 
   4   0   6      362.75      383.87     16.60 o 
   5   0   6     3323.73     3363.89     62.75 o 
   6   0   6       37.40       34.30      4.84 o 
   7   0   6       18.16       37.91     12.19 o 
   8   0   6      242.42      297.54     22.88 o 
   9   0   6       51.75       67.57     19.60 o 
  -9   1   6        6.85        7.40      8.21 o 
  -8   1   6        3.67        9.62      8.54 o 
  -7   1   6       10.45       12.93      4.12 o 
  -6   1   6      106.79      102.12      6.75 o 
  -5   1   6       77.65       81.74      4.36 o 
  -4   1   6      882.24      985.96     15.10 o 
  -3   1   6      196.41      217.25      4.55 o 
  -2   1   6     1355.03     1430.72     19.26 o 
  -1   1   6    45251.30    34340.09    567.09 o 
   0   1   6      522.44      560.78     11.76 o 
   1   1   6      165.36      164.06      3.18 o 
   2   1   6       54.58       44.78      2.43 o 
   3   1   6     1384.97     1583.32     18.18 o 
   4   1   6        4.92       10.09      2.64 o 
   5   1   6       18.11       12.82      2.37 o 
   6   1   6        0.01        1.73      4.48 o 
   7   1   6      166.61      143.31     10.69 o 
   8   1   6       62.12       81.77     17.07 o 
   9   1   6        7.85        1.48      5.59 o 
  -9   2   6       10.96        0.77      5.60 o 
  -8   2   6        2.98        1.86      6.60 o 
  -7   2   6       95.67       95.94      9.79 o 
  -6   2   6      277.56      273.74     10.12 o 
  -5   2   6       53.03       54.21      3.65 o 
  -4   2   6      167.53      168.07      5.55 o 
  -3   2   6     1954.22     2138.58     24.97 o 
  -2   2   6     1734.06     1737.38     18.56 o 
  -1   2   6     1174.88     1164.74     12.73 o 
   0   2   6     1891.56     2013.20     20.30 o 
   1   2   6        0.33        2.56      1.14 o 
   2   2   6      377.63      398.85     10.79 o 
   3   2   6     4872.02     5583.46     97.88 o 
   4   2   6       67.30       69.16      4.01 o 
   5   2   6      914.44      898.55     21.99 o 
   6   2   6       66.35       64.61      5.86 o 
   7   2   6       15.61       22.39      6.00 o 
   8   2   6       98.15      109.03     11.65 o 
   9   2   6       16.33       24.15     13.03 o 
  -9   3   6       32.23       50.98     12.84 o 
  -8   3   6       12.73        3.89      7.88 o 
  -7   3   6      172.96      178.52     13.63 o 
  -6   3   6      141.97      156.06      9.37 o 
  -5   3   6      262.86      253.49      7.86 o 
  -4   3   6      138.14      109.67      4.36 o 
  -3   3   6      899.83      946.16     14.40 o 
  -2   3   6       22.91       41.87      5.46 o 
  -1   3   6     2378.72     2551.64     33.33 o 
   0   3   6     3642.32     3461.87     33.42 o 
   1   3   6     1377.92     1507.40     20.26 o 
   2   3   6     2141.27     2134.63     28.47 o 
   3   3   6        2.31       -1.57      1.57 o 
   4   3   6     1134.08     1170.21     21.48 o 
   5   3   6     2365.94     2290.03     78.73 o 
   6   3   6       13.53       11.48      3.83 o 
   7   3   6       48.26       59.51      8.40 o 
   8   3   6        6.42       -3.32      8.61 o 
   9   3   6       10.20        3.98     13.19 o 
  -9   4   6       45.01       48.62     22.29 o 
  -8   4   6       17.64       21.23      9.13 o 
  -7   4   6       18.20       14.79      5.75 o 
  -6   4   6       12.80       13.71      4.76 o 
  -5   4   6      341.57      310.99      8.81 o 
  -4   4   6       83.14       70.38      5.04 o 
  -3   4   6      220.16      194.63      5.96 o 
  -2   4   6      732.23      736.90     12.53 o 
  -1   4   6      313.08      309.32      7.95 o 
   0   4   6       12.75       16.89      2.66 o 
   1   4   6     4913.08     5190.57     63.54 o 
   2   4   6       23.89       26.08      3.60 o 
   3   4   6     1042.95     1016.27     24.10 o 
   4   4   6       50.58       70.00     11.89 o 
   5   4   6        0.32        9.54      6.81 o 
   6   4   6        1.64       22.69     17.95 o 
   7   4   6      127.42      114.01     16.10 o 
   8   4   6        8.95       25.60     22.85 o 
   9   4   6        6.11       14.31     12.50 o 
  -8   5   6        8.80        0.19      6.48 o 
  -7   5   6       79.71       88.84     14.67 o 
  -6   5   6       11.22       28.27     10.20 o 
  -5   5   6       35.76       36.30      4.75 o 
  -4   5   6        5.37       10.20      4.87 o 
  -3   5   6       13.74       25.18      4.88 o 
  -2   5   6      379.56      334.71      9.08 o 
  -1   5   6      518.99      525.89     12.60 o 
   0   5   6      657.41      608.03     11.64 o 
   1   5   6      505.76      515.58     24.28 o 
   2   5   6      354.28      338.14      9.06 o 
   3   5   6       18.91       48.53     13.45 o 
   4   5   6      331.69      366.30     32.39 o 
   5   5   6      427.35      451.45     28.26 o 
   6   5   6       84.94       90.89     15.52 o 
   7   5   6       93.17      119.02     18.42 o 
   8   5   6        7.51       -4.18      9.11 o 
  -8   6   6       31.50        7.32     15.11 o 
  -7   6   6        3.74        3.69      7.10 o 
  -6   6   6       86.13      101.72     14.30 o 
  -5   6   6       26.59       26.22      5.74 o 
  -4   6   6      359.84      350.28     14.30 o 
  -3   6   6      875.00      840.88     23.36 o 
  -2   6   6      109.77      118.65      6.09 o 
  -1   6   6      210.47      202.08      7.42 o 
   0   6   6        3.26       11.99      6.41 o 
   1   6   6      480.05      463.85     13.90 o 
   2   6   6       10.14       17.43      6.42 o 
   3   6   6      967.87      892.08     31.52 o 
   4   6   6      170.39      187.19     17.97 o 
   5   6   6       79.79       73.22     13.55 o 
   6   6   6       49.02       82.58     15.56 o 
   7   6   6       61.19       67.97     14.70 o 
   8   6   6       45.61       48.95     13.96 o 
  -7   7   6       76.15       59.43     14.98 o 
  -6   7   6       25.45       49.51     29.78 o 
  -5   7   6        0.11        1.60      5.86 o 
  -4   7   6       89.38       79.24     12.74 o 
  -3   7   6        2.52        8.96      5.86 o 
  -2   7   6       84.31       98.83      7.20 o 
  -1   7   6      107.00      128.63      7.56 o 
   0   7   6       16.52       19.94      4.04 o 
   1   7   6        1.99       23.21     10.71 o 
   2   7   6      275.80      272.61     15.41 o 
   3   7   6        0.24        9.39      6.68 o 
   4   7   6       13.55      144.59     71.53 o 
   5   7   6       14.88       11.17      9.70 o 
   6   7   6       27.88       23.37     12.08 o 
   7   7   6        1.04       13.13     14.30 o 
  -6   8   6        6.68       26.49     12.13 o 
  -5   8   6       34.67       37.49     10.82 o 
  -4   8   6      144.02      143.75     17.61 o 
  -3   8   6      103.04      111.38     13.76 o 
  -2   8   6        0.77       -2.11      3.33 o 
  -1   8   6       47.29       83.14     15.47 o 
   0   8   6       23.30       14.67      7.21 o 
   1   8   6      385.85      409.61     16.92 o 
   2   8   6        9.06       34.26     20.28 o 
   3   8   6       11.04       11.18     11.75 o 
   4   8   6       51.62       52.84     13.67 o 
   5   8   6        9.74       17.29     11.05 o 
   6   8   6        3.27        1.26      7.34 o 
  -5   9   6        2.71        8.25     14.00 o 
  -4   9   6      144.29      152.15     27.95 o 
  -3   9   6       44.72       53.85     18.77 o 
  -2   9   6       56.27       48.57      9.11 o 
  -1   9   6        9.59        5.46      7.37 o 
   0   9   6       11.92       41.18      9.05 o 
   1   9   6       11.34       24.34      8.30 o 
   2   9   6      438.26      427.73     25.20 o 
   3   9   6        7.11       17.85     18.16 o 
   4   9   6        6.71       23.54     15.50 o 
   5   9   6      115.45      121.99     22.71 o 
  -3  10   6       11.52       37.04     16.96 o 
  -2  10   6        2.51       24.15     12.13 o 
  -1  10   6      337.77      345.96     31.57 o 
   0  10   6        0.15        0.57      7.77 o 
   1  10   6        0.12       -9.08      9.83 o 
   2  10   6        6.59        5.26      7.88 o 
   3  10   6        1.10       -7.44      8.44 o 
  -9   1   7       35.56       44.95     11.32 o 
  -8   1   7      133.84      125.84     11.20 o 
  -7   1   7        1.79        5.01      3.30 o 
  -6   1   7      245.71      256.68      9.37 o 
  -5   1   7      312.73      311.67      8.65 o 
  -4   1   7     1600.83     1577.24     23.53 o 
  -3   1   7       96.05       86.45      2.99 o 
  -2   1   7      277.03      281.19      8.84 o 
  -1   1   7     8411.82     8259.47    108.23 o 
   0   1   7        0.50        1.59      1.42 o 
   1   1   7      867.56      886.11      9.90 o 
   2   1   7     1776.65     1854.92     18.91 o 
   3   1   7       87.40       90.68      5.67 o 
   4   1   7      296.51      298.17      6.48 o 
   5   1   7     3304.39     3260.23     42.68 o 
   6   1   7      151.90      157.62      8.11 o 
   7   1   7       38.22       41.35      8.24 o 
   8   1   7       15.64        9.58     10.13 o 
   9   1   7        4.32       -4.85      6.95 o 
  -9   2   7       33.74       48.09      8.72 o 
  -8   2   7       94.23      100.61     13.47 o 
  -7   2   7       44.70       46.50      8.28 o 
  -6   2   7       87.81       85.65      6.07 o 
  -5   2   7        5.71        7.53      2.48 o 
  -4   2   7       21.50       26.40      3.30 o 
  -3   2   7     3449.81     3715.10     39.88 o 
  -2   2   7       98.45       81.58      3.16 o 
  -1   2   7      719.91      781.44      9.55 o 
   0   2   7     6361.97     6200.68     49.49 o 
   1   2   7        5.93        8.88      1.49 o 
   2   2   7     2255.58     2324.44     29.98 o 
   3   2   7      707.85      676.21      9.13 o 
   4   2   7      422.50      393.60     13.80 o 
   5   2   7      102.50      107.78      7.12 o 
   6   2   7      267.78      248.34     26.66 o 
   7   2   7       25.99       41.98      7.10 o 
   8   2   7       86.72       78.03     12.31 o 
   9   2   7       27.46       30.31     11.55 o 
  -9   3   7       21.46       16.87     15.39 o 
  -8   3   7       22.45       16.65      7.14 o 
  -7   3   7        0.03       -3.05      4.27 o 
  -6   3   7      104.55       82.09      6.54 o 
  -5   3   7      189.19      171.40      6.66 o 
  -4   3   7        8.63        8.83      3.09 o 
  -3   3   7     1390.50     1433.89     20.04 o 
  -2   3   7      630.17      682.86     10.77 o 
  -1   3   7      235.76      249.92      9.38 o 
   0   3   7      110.91      120.50      7.29 o 
   1   3   7     1793.07     1963.34     20.37 o 
   2   3   7      978.14      966.57     14.78 o 
   3   3   7      555.10      482.80     15.01 o 
   4   3   7        0.01        1.99      4.90 o 
   5   3   7       48.69       93.24     26.32 o 
   6   3   7       80.01       82.52      7.18 o 
   7   3   7        2.66        4.36     11.35 o 
   8   3   7        5.56        1.74      7.65 o 
   9   3   7      108.22      146.29     23.64 o 
  -9   4   7        5.24        6.81     14.78 o 
  -8   4   7        1.87       -1.02      6.91 o 
  -7   4   7        6.05        4.95      4.61 o 
  -6   4   7        0.11        2.87      3.95 o 
  -5   4   7        2.08       -1.34      2.35 o 
  -4   4   7        5.80       11.68      2.81 o 
  -3   4   7      803.98      734.59     13.22 o 
  -2   4   7       32.90       36.03      3.48 o 
  -1   4   7    11609.33    11929.14    118.36 o 
   0   4   7       54.92       90.68      8.03 o 
   1   4   7      174.15      200.96      7.13 o 
   2   4   7      232.74      230.04      7.08 o 
   3   4   7      180.92      176.48      9.58 o 
   4   4   7      201.23      206.58     17.45 o 
   5   4   7       16.25       38.16     25.40 o 
   6   4   7      225.35      245.04     21.55 o 
   7   4   7       11.59        7.15      6.56 o 
   8   4   7      104.91      109.32     15.41 o 
  -8   5   7        0.35       -4.11      7.27 o 
  -7   5   7      154.43      168.94     17.97 o 
  -6   5   7      286.53      284.56     24.03 o 
  -5   5   7       17.98       24.83      4.95 o 
  -4   5   7       42.10       44.91      4.05 o 
  -3   5   7      260.41      244.36      8.62 o 
  -2   5   7       73.60       76.05      4.70 o 
  -1   5   7      262.61      272.04      7.59 o 
   0   5   7     1092.91     1151.43     21.08 o 
   1   5   7      165.33      140.58      6.04 o 
   2   5   7      159.50      142.43      8.23 o 
   3   5   7     2307.02     2181.36     56.10 o 
   4   5   7       24.37       35.69      7.73 o 
   5   5   7       12.77       14.83      8.52 o 
   6   5   7      316.78      274.33     23.69 o 
   7   5   7       96.29      101.71     17.42 o 
   8   5   7       28.26       42.68     17.17 o 
  -8   6   7        2.81       -0.97     11.45 o 
  -7   6   7       18.40       13.93      8.78 o 
  -6   6   7       35.10       33.59     12.07 o 
  -5   6   7       27.31       23.34      5.09 o 
  -4   6   7      132.37      109.41      6.36 o 
  -3   6   7        2.11       14.11     12.22 o 
  -2   6   7       43.13       35.40      4.84 o 
  -1   6   7     1555.74     1582.31     27.08 o 
   0   6   7      187.21      193.53     11.48 o 
   1   6   7       47.66       51.50      5.63 o 
   2   6   7       11.10       21.07      3.91 o 
   3   6   7        7.66       15.55      6.48 o 
   4   6   7       49.92       71.53     21.46 o 
   5   6   7        6.35       -5.20      7.84 o 
   6   6   7        0.40        3.58     12.07 o 
   7   6   7        6.82        8.98     10.19 o 
   8   6   7        2.66        0.16      7.40 o 
  -7   7   7       58.60       78.88     26.32 o 
  -6   7   7       54.12       71.94     15.27 o 
  -5   7   7      253.13      246.93     19.89 o 
  -4   7   7       89.87       92.15     13.11 o 
  -3   7   7       46.54       34.98      6.17 o 
  -2   7   7      205.05      217.26     10.15 o 
  -1   7   7      381.69      384.79     15.47 o 
   0   7   7      488.22      468.21     15.50 o 
   1   7   7      654.68      626.48     20.01 o 
   2   7   7      108.85      106.56      7.23 o 
   3   7   7      320.09      372.55     22.06 o 
   4   7   7      361.32      354.04     26.90 o 
   5   7   7      142.02      151.15     17.82 o 
   6   7   7       10.16        5.74      8.64 o 
   7   7   7      117.54      151.03     22.59 o 
  -6   8   7       32.26       55.80     14.36 o 
  -5   8   7       25.35       43.80     11.58 o 
  -4   8   7        3.82        4.86      6.39 o 
  -3   8   7       74.15       96.29     13.06 o 
  -2   8   7        3.22        1.21      3.32 o 
  -1   8   7       87.55       94.50      7.20 o 
   0   8   7        4.86        5.10      4.51 o 
   1   8   7        9.84       24.53     10.68 o 
   2   8   7      477.99      441.96     19.61 o 
   3   8   7       25.91       38.18     10.21 o 
   4   8   7       15.19       25.36     11.59 o 
   5   8   7       22.54       20.10     12.34 o 
   6   8   7       14.81       19.50      9.70 o 
  -5   9   7        2.43        0.44      6.83 o 
  -4   9   7        5.12       23.65     11.56 o 
  -3   9   7       10.21       21.48     10.53 o 
  -2   9   7       12.34       22.24     12.12 o 
  -1   9   7       87.59       98.30     16.68 o 
   0   9   7      106.84      120.92     10.19 o 
   1   9   7        2.39        7.68      5.12 o 
   2   9   7        0.05        4.62      8.70 o 
   3   9   7        6.44        7.93      9.65 o 
   4   9   7        0.00        9.93     10.74 o 
   5   9   7       48.73       69.52     23.36 o 
  -3  10   7        2.38        1.72      8.12 o 
  -2  10   7       11.09       27.27     11.94 o 
  -1  10   7      143.85      153.81     22.23 o 
   0  10   7       20.68       19.25     11.79 o 
   1  10   7        0.04       -1.39      9.99 o 
   2  10   7      114.30      139.56     20.87 o 
   3  10   7        0.74       -1.19      6.81 o 
  -9   0   8       54.70       80.41     20.48 o 
  -8   0   8        4.88        2.33     10.75 o 
  -7   0   8       81.23       73.91     11.85 o 
  -6   0   8      202.80      196.46     10.45 o 
  -5   0   8       17.88       19.60      3.81 o 
  -4   0   8      338.91      354.65     10.50 o 
  -3   0   8     3127.94     3178.85     46.62 o 
  -2   0   8     1802.86     1876.51     60.65 o 
  -1   0   8       36.85       34.10      1.36 o 
   0   0   8     1640.92     1615.06     20.21 o 
   1   0   8        1.13        1.11      2.61 o 
   2   0   8    12218.12    12668.16    147.64 o 
   3   0   8        0.05        2.30      2.14 o 
   4   0   8      359.37      398.72     15.89 o 
   5   0   8       61.74       60.15      5.02 o 
   6   0   8        2.15        8.84     10.91 o 
   7   0   8       46.14       34.66      9.04 o 
   8   0   8      115.73      133.66     27.99 o 
   9   0   8       17.39       32.04     12.42 o 
  -9   1   8        4.75        8.42      6.47 o 
  -8   1   8      220.20      197.28     11.74 o 
  -7   1   8        5.28        8.48      3.47 o 
  -6   1   8       66.32       60.81      5.25 o 
  -5   1   8        0.00       -1.23      3.30 o 
  -4   1   8       28.84       28.70      2.53 o 
  -3   1   8       37.37       60.63      2.71 o 
  -2   1   8     1795.44     1751.19     16.35 o 
  -1   1   8     1237.45     1264.93     15.66 o 
   0   1   8     1574.18     1607.69     14.82 o 
   1   1   8      274.72      267.77      4.67 o 
   2   1   8      125.38      133.26      3.45 o 
   3   1   8     5564.66     6358.25     62.25 o 
   4   1   8      386.17      398.99      8.26 o 
   5   1   8       24.15       26.56      3.98 o 
   6   1   8      203.81      227.48      9.63 o 
   7   1   8        6.15        3.74      8.63 o 
   8   1   8       57.63       46.78     10.24 o 
   9   1   8      137.49      175.93     18.58 o 
  -9   2   8       12.92       12.79     13.90 o 
  -8   2   8       26.76       27.55      7.64 o 
  -7   2   8       62.08       52.14      5.46 o 
  -6   2   8        7.44       13.86      3.37 o 
  -5   2   8       28.59       28.84      3.59 o 
  -4   2   8      955.55      919.47     15.00 o 
  -3   2   8      682.49      666.11     12.90 o 
  -2   2   8     3480.52     3473.40     48.71 o 
  -1   2   8      765.52      821.69     16.59 o 
   0   2   8      562.53      523.53      7.89 o 
   1   2   8      971.23      993.98     19.79 o 
   2   2   8     1307.03     1263.13     14.48 o 
   3   2   8       32.42       29.87      2.89 o 
   4   2   8     1585.59     1532.39     34.99 o 
   5   2   8     2120.57     2046.76     36.81 o 
   6   2   8        1.85        6.99      8.51 o 
   7   2   8      157.08      136.95     13.47 o 
   8   2   8      113.49      107.00     18.56 o 
   9   2   8       15.52       19.46     10.54 o 
  -9   3   8       11.91       11.86     13.86 o 
  -8   3   8       10.31        8.02      6.11 o 
  -7   3   8       20.66       24.84      6.35 o 
  -6   3   8      797.70      749.75     21.84 o 
  -5   3   8       73.78       70.74      4.38 o 
  -4   3   8      139.82      129.60      4.72 o 
  -3   3   8     1359.28     1372.35     19.61 o 
  -2   3   8      438.59      426.34      8.21 o 
  -1   3   8     3839.71     3938.39     40.86 o 
   0   3   8       74.65       65.68      3.48 o 
   1   3   8      214.08      235.25      4.60 o 
   2   3   8       33.22       28.92      2.94 o 
   3   3   8     1940.01     1771.39     57.24 o 
   4   3   8        0.03        1.81      2.92 o 
   5   3   8     2118.55     2093.32     41.39 o 
   6   3   8       67.11       72.15      6.66 o 
   7   3   8        1.29       -9.50     13.16 o 
   8   3   8      150.33      172.20     18.09 o 
   9   3   8       23.21       48.86     16.97 o 
  -9   4   8       10.89       16.73     14.46 o 
  -8   4   8       52.67       46.52      8.60 o 
  -7   4   8       24.38       35.46      6.91 o 
  -6   4   8      217.06      199.82     15.08 o 
  -5   4   8       13.87        7.69      2.85 o 
  -4   4   8       25.04       29.05      3.16 o 
  -3   4   8      141.07      154.25      5.70 o 
  -2   4   8       70.73       79.28      3.91 o 
  -1   4   8      896.94      932.89     37.79 o 
   0   4   8     6325.66     6369.73     77.64 o 
   1   4   8       16.03       26.03      7.51 o 
   2   4   8      281.32      301.98      7.76 o 
   3   4   8      160.86      136.60      5.23 o 
   4   4   8      453.12      443.22     15.75 o 
   5   4   8      740.68      719.23     27.39 o 
   6   4   8      410.35      415.26     28.30 o 
   7   4   8       15.24       20.21      8.00 o 
   8   4   8        8.70       11.90      8.87 o 
  -8   5   8       62.90       98.07     26.42 o 
  -7   5   8       81.68       85.05     12.87 o 
  -6   5   8        7.66        7.91      5.29 o 
  -5   5   8       30.19       42.70      5.67 o 
  -4   5   8       66.17       66.17      4.47 o 
  -3   5   8      460.48      443.96     11.85 o 
  -2   5   8       19.23       23.40      3.17 o 
  -1   5   8      449.82      481.02     10.58 o 
   0   5   8       16.91       20.81      2.89 o 
   1   5   8       10.24        7.25      2.72 o 
   2   5   8       11.42       14.61      3.12 o 
   3   5   8      710.74      615.96     24.30 o 
   4   5   8       33.20       39.56      8.45 o 
   5   5   8      106.71      119.15     14.09 o 
   6   5   8      105.37       95.73     16.68 o 
   7   5   8       37.44       46.33     13.29 o 
   8   5   8        3.83        0.77      7.78 o 
  -8   6   8        3.04        7.60     15.29 o 
  -7   6   8       29.06       21.49     10.03 o 
  -6   6   8       13.68       18.64      8.05 o 
  -5   6   8       69.10       73.47      7.61 o 
  -4   6   8        0.34        1.42      2.64 o 
  -3   6   8       95.04      116.51      6.60 o 
  -2   6   8      141.62      121.79      7.11 o 
  -1   6   8      877.87      880.34     18.52 o 
   0   6   8     1799.29     1757.14     27.99 o 
   1   6   8      419.06      397.02     14.38 o 
   2   6   8       65.56       79.18      8.99 o 
   3   6   8      133.39      143.78     12.92 o 
   4   6   8        7.30       19.97      9.29 o 
   5   6   8        8.34       18.43      9.82 o 
   6   6   8      203.98      239.69     24.54 o 
   7   6   8       41.39       51.57     15.78 o 
  -7   7   8       16.67       35.69     20.53 o 
  -6   7   8       28.06       15.00      9.38 o 
  -5   7   8       31.53       43.74     10.12 o 
  -4   7   8        6.44        5.74      4.89 o 
  -3   7   8      101.88       94.39      7.16 o 
  -2   7   8      578.83      577.87     18.56 o 
  -1   7   8      201.50      213.98     11.41 o 
   0   7   8       80.28       95.66      8.77 o 
   1   7   8       71.94       79.37      8.08 o 
   2   7   8       42.02       37.84      5.01 o 
   3   7   8      430.09      398.04     27.30 o 
   4   7   8       35.58       49.74     10.48 o 
   5   7   8       29.54       32.42     10.74 o 
   6   7   8        6.40       -0.57     11.91 o 
   7   7   8       34.98       32.71     14.89 o 
  -6   8   8       38.16       69.06     23.64 o 
  -5   8   8       40.90       39.90     11.96 o 
  -4   8   8       35.21       25.06     10.33 o 
  -3   8   8        3.18       12.78      5.35 o 
  -2   8   8       40.33       48.66      7.23 o 
  -1   8   8       51.34       59.50      8.74 o 
   0   8   8      159.64      165.52     13.70 o 
   1   8   8        0.83        3.14      3.90 o 
   2   8   8       16.96       10.33      4.51 o 
   3   8   8       43.86       71.11     17.45 o 
   4   8   8       87.56       95.36     13.85 o 
   5   8   8       19.61        9.31     10.93 o 
   6   8   8       49.68       37.06     13.33 o 
  -5   9   8        8.93       -1.67     11.96 o 
  -4   9   8       18.60        5.58      7.52 o 
  -3   9   8        0.65        2.68      7.22 o 
  -2   9   8      138.03       91.49     11.73 o 
  -1   9   8      244.62      250.76     15.43 o 
   0   9   8      126.10      115.44     11.31 o 
   1   9   8       58.72       69.83      8.30 o 
   2   9   8       12.58       18.72      8.28 o 
   3   9   8        4.52        2.24      7.87 o 
   4   9   8        1.63       -1.39      7.77 o 
   5   9   8      111.33      135.26     23.03 o 
  -3  10   8        9.33       25.42     18.33 o 
  -2  10   8       42.92       55.19     14.95 o 
  -1  10   8       49.15       54.24     15.40 o 
   0  10   8        0.05        0.68     11.49 o 
   1  10   8        1.74        4.97      9.14 o 
   2  10   8       84.23       93.10     21.53 o 
   3  10   8        2.58        7.51      8.37 o 
  -9   1   9        4.37        7.93     12.05 o 
  -8   1   9        5.34        0.56      5.65 o 
  -7   1   9       93.64       98.16      6.31 o 
  -6   1   9      489.00      475.50     12.77 o 
  -5   1   9      381.12      362.71      8.72 o 
  -4   1   9      263.81      261.72      6.32 o 
  -3   1   9      969.79      941.53     12.66 o 
  -2   1   9      161.32      124.24      3.53 o 
  -1   1   9     5242.04     5359.19     54.73 o 
   0   1   9     2334.10     2461.70     22.29 o 
   1   1   9     1444.19     1463.31     16.13 o 
   2   1   9     1537.24     1521.61     17.95 o 
   3   1   9      299.07      281.68      6.34 o 
   4   1   9     1412.54     1410.16     20.78 o 
   5   1   9       29.09       33.71      3.44 o 
   6   1   9      178.13      170.12      8.57 o 
   7   1   9        3.00       -0.47      4.24 o 
   8   1   9      373.75      382.34     19.20 o 
   9   1   9       53.55       43.07     10.13 o 
  -9   2   9       40.24       42.51     13.03 o 
  -8   2   9       20.01       24.02      6.48 o 
  -7   2   9       80.05       86.11      7.02 o 
  -6   2   9      410.14      410.79     11.87 o 
  -5   2   9       12.97        8.29      3.14 o 
  -4   2   9        9.17       12.26      2.27 o 
  -3   2   9       22.24       19.69      3.02 o 
  -2   2   9     1686.97     1716.17     37.41 o 
  -1   2   9      387.67      410.52      6.35 o 
   0   2   9     3920.20     3859.09     36.08 o 
   1   2   9       41.26       28.66      4.86 o 
   2   2   9       24.52       39.83      3.57 o 
   3   2   9     1518.10     1443.82     20.74 o 
   4   2   9       31.86       35.64      3.79 o 
   5   2   9      929.38      866.42     20.01 o 
   6   2   9      202.07      194.23     11.83 o 
   7   2   9        3.98        7.19      4.85 o 
   8   2   9        8.47       14.42     11.14 o 
   9   2   9       39.69       57.89     13.01 o 
  -9   3   9        2.40       17.33     13.30 o 
  -8   3   9       14.50       19.53      8.45 o 
  -7   3   9       81.53       86.93      8.31 o 
  -6   3   9       15.12       17.87      4.57 o 
  -5   3   9       42.84       36.84      4.19 o 
  -4   3   9       67.48       75.51      5.10 o 
  -3   3   9      138.80      138.29      5.26 o 
  -2   3   9     3092.71     3025.27     35.44 o 
  -1   3   9      662.84      701.38     12.88 o 
   0   3   9      196.50      212.99      4.94 o 
   1   3   9       45.21       41.77      2.89 o 
   2   3   9     2217.57     2142.11     41.64 o 
   3   3   9       33.06       39.97      4.91 o 
   4   3   9      379.31      374.92     12.97 o 
   5   3   9      745.25      730.24     31.69 o 
   6   3   9      355.41      359.69     26.27 o 
   7   3   9        0.66        3.61     11.59 o 
   8   3   9        5.29        8.72     11.08 o 
   9   3   9        1.24       12.40     12.85 o 
  -9   4   9        1.70        4.08     11.63 o 
  -8   4   9        2.82        2.63      7.11 o 
  -7   4   9        5.07        2.95      4.37 o 
  -6   4   9       67.20       85.56      8.18 o 
  -5   4   9      151.02      144.57      7.49 o 
  -4   4   9       18.47       24.08      3.01 o 
  -3   4   9        2.03        0.33      2.00 o 
  -2   4   9       58.12       56.51      3.92 o 
  -1   4   9       29.19       45.47      8.82 o 
   0   4   9     1773.71     1769.56     23.70 o 
   1   4   9      218.57      263.95      7.82 o 
   2   4   9      236.69      237.20      6.94 o 
   3   4   9     1609.98     1568.38     24.79 o 
   4   4   9       35.54       39.12      8.32 o 
   5   4   9       51.84       56.33      8.10 o 
   6   4   9       71.16       73.29     15.80 o 
   7   4   9        4.80        4.42      6.14 o 
   8   4   9        6.62        7.92      9.83 o 
  -8   5   9       41.02       63.49     23.64 o 
  -7   5   9       21.36       56.83     16.15 o 
  -6   5   9       14.12        9.60      5.16 o 
  -5   5   9        8.09       12.01      3.94 o 
  -4   5   9      220.87      212.51     15.54 o 
  -3   5   9      700.70      700.07     16.08 o 
  -2   5   9       61.04       76.71      4.63 o 
  -1   5   9       50.61       43.07      3.61 o 
   0   5   9     2270.81     2253.58     32.12 o 
   1   5   9       30.73       24.31      3.39 o 
   2   5   9        0.03        0.54      2.40 o 
   3   5   9      770.55      775.46     27.45 o 
   4   5   9        5.67       10.62      6.27 o 
   5   5   9      998.25      948.93     43.31 o 
   6   5   9      395.57      396.83     24.77 o 
   7   5   9       13.66       10.39     10.78 o 
   8   5   9        2.41       14.22     30.24 o 
  -8   6   9        0.13      -18.07     18.07 o 
  -7   6   9        0.69        4.40     11.77 o 
  -6   6   9        0.12       -1.85      5.79 o 
  -5   6   9        2.17        4.21      4.69 o 
  -4   6   9       31.10       21.24      4.17 o 
  -3   6   9        0.02        0.20      3.62 o 
  -2   6   9      420.12      402.47     22.57 o 
  -1   6   9      243.06      258.76      9.07 o 
   0   6   9        2.89        9.25      3.11 o 
   1   6   9       71.61       72.21      5.92 o 
   2   6   9       37.05       34.80      4.49 o 
   3   6   9        0.70       20.12      9.71 o 
   4   6   9       31.45       29.70      8.36 o 
   5   6   9       23.84       36.59     21.02 o 
   6   6   9        1.44        6.44     14.95 o 
   7   6   9       30.01       21.18     10.16 o 
  -7   7   9        0.00       13.16     16.27 o 
  -6   7   9        5.71       -3.86      7.05 o 
  -5   7   9       63.13       81.80     13.12 o 
  -4   7   9      100.18       91.16      6.90 o 
  -3   7   9      391.26      405.53     14.94 o 
  -2   7   9       24.04       27.91      6.55 o 
  -1   7   9       64.45       79.20      5.60 o 
   0   7   9      437.43      426.05     18.24 o 
   1   7   9        8.57       13.15      4.66 o 
   2   7   9       14.56       12.91      7.56 o 
   3   7   9      140.21      138.17     17.09 o 
   4   7   9       49.50       85.75     28.69 o 
   5   7   9      435.27      374.50     24.64 o 
   6   7   9      298.68      305.26     29.83 o 
   7   7   9        1.71       -1.04      8.68 o 
  -6   8   9       19.99       14.83     16.68 o 
  -5   8   9       13.89       10.28      8.88 o 
  -4   8   9       51.90       59.59     12.00 o 
  -3   8   9        0.02        4.23      4.53 o 
  -2   8   9      727.93      713.44     23.73 o 
  -1   8   9       13.61       12.02      4.81 o 
   0   8   9      154.48      149.95     13.46 o 
   1   8   9       52.94       62.43     13.57 o 
   2   8   9       95.87      104.96     11.60 o 
   3   8   9       33.24       57.74     13.46 o 
   4   8   9       49.80       42.36     12.26 o 
   5   8   9      119.54      140.67     16.35 o 
   6   8   9        6.59        3.88     10.29 o 
  -5   9   9        1.32       -0.51     11.08 o 
  -4   9   9       13.84       10.68      9.65 o 
  -3   9   9        0.93        3.12      7.49 o 
  -2   9   9       45.72       45.91      9.43 o 
  -1   9   9       15.47       10.80      7.17 o 
   0   9   9       74.84       77.79     11.72 o 
   1   9   9        0.17        3.43      4.70 o 
   2   9   9       13.03       13.23      7.96 o 
   3   9   9        0.04       -0.32      5.49 o 
   4   9   9        7.95        9.58     14.46 o 
  -3  10   9       17.56       28.58     25.68 o 
  -2  10   9       13.47       25.58     19.91 o 
  -1  10   9       23.58       29.80     13.04 o 
   0  10   9       17.39       24.78     12.26 o 
   1  10   9       64.95       81.00     23.13 o 
   2  10   9       18.90       18.62      9.87 o 
   3  10   9       24.97       21.65     10.54 o 
  -8   0  10      300.71      280.77     16.34 o 
  -7   0  10        0.19        2.13      6.70 o 
  -6   0  10      380.47      423.42     16.78 o 
  -5   0  10      554.73      567.99     16.91 o 
  -4   0  10      749.53      780.14     26.61 o 
  -3   0  10     1128.46     1175.26     20.81 o 
  -2   0  10     1945.48     1918.43     23.56 o 
  -1   0  10      221.05      224.17      8.65 o 
   0   0  10     1428.92     1589.20     31.73 o 
   1   0  10     6684.71     6719.87     84.72 o 
   2   0  10     1272.65     1289.99     23.88 o 
   3   0  10      279.89      240.66      8.22 o 
   4   0  10      639.69      636.88     16.61 o 
   5   0  10      585.41      528.64     15.96 o 
   6   0  10      227.32      204.92     10.23 o 
   7   0  10      393.84      391.87     25.32 o 
   8   0  10       16.17       37.91     21.76 o 
   9   0  10        0.89        5.29      8.73 o 
  -8   1  10       68.48       56.74      7.48 o 
  -7   1  10       29.50       30.46      4.74 o 
  -6   1  10        2.25       18.76      6.70 o 
  -5   1  10       21.50       18.31      2.74 o 
  -4   1  10      802.83      915.97     14.80 o 
  -3   1  10      102.36       90.15      4.30 o 
  -2   1  10      182.85      165.23      5.64 o 
  -1   1  10     2422.80     2478.16     48.39 o 
   0   1  10     2525.89     2598.72     40.65 o 
   1   1  10       83.95       77.83      6.94 o 
   2   1  10      871.31      928.95     17.19 o 
   3   1  10      118.82      119.15      4.05 o 
   4   1  10        0.56        6.49      3.36 o 
   5   1  10        2.05        1.68      2.68 o 
   6   1  10        4.32        1.10      3.11 o 
   7   1  10       47.78       41.62      8.15 o 
   8   1  10       14.71       19.43      7.13 o 
   9   1  10       25.78       24.06     10.46 o 
  -9   2  10       71.77       63.35     17.66 o 
  -8   2  10       39.27       39.29      6.73 o 
  -7   2  10       29.26       29.40      4.62 o 
  -6   2  10      333.20      316.41     12.00 o 
  -5   2  10      275.38      272.04      8.17 o 
  -4   2  10        1.38        0.68      1.51 o 
  -3   2  10        6.05       12.58      1.82 o 
  -2   2  10      411.08      441.81      6.90 o 
  -1   2  10     2122.21     2137.06     22.22 o 
   0   2  10     4757.51     4992.59     46.93 o 
   1   2  10     2476.24     2445.30     26.24 o 
   2   2  10       13.01       22.56      3.86 o 
   3   2  10      322.08      335.20      9.05 o 
   4   2  10      451.81      438.47      8.81 o 
   5   2  10      742.88      738.40     18.23 o 
   6   2  10      133.91      137.62      9.31 o 
   7   2  10      101.48      113.38     10.55 o 
   8   2  10      145.77      147.48     16.40 o 
   9   2  10       10.63        8.43      9.38 o 
  -9   3  10        0.05       -3.42      7.33 o 
  -8   3  10        2.26       -0.74      5.47 o 
  -7   3  10       96.72       76.63     13.06 o 
  -6   3  10        0.59        0.77      2.63 o 
  -5   3  10      212.64      199.86      7.09 o 
  -4   3  10       25.51       37.63      3.25 o 
  -3   3  10      417.07      440.34      9.18 o 
  -2   3  10     4847.99     5002.67     72.50 o 
  -1   3  10      507.71      547.29     13.11 o 
   0   3  10     1733.25     1682.46     20.74 o 
   1   3  10      198.89      227.96      4.89 o 
   2   3  10        0.70       17.72      6.79 o 
   3   3  10      486.56      485.65      8.08 o 
   4   3  10      462.04      432.23     11.34 o 
   5   3  10       48.84       45.99      5.35 o 
   6   3  10      337.16      364.71     39.05 o 
   7   3  10      146.06      150.05     17.56 o 
   8   3  10        0.77       -2.39      8.51 o 
   9   3  10      187.89      211.29     22.68 o 
  -8   4  10        0.10       -0.48      6.31 o 
  -7   4  10       64.96       70.00      8.54 o 
  -6   4  10      391.15      338.44     15.64 o 
  -5   4  10        0.59        2.48      4.03 o 
  -4   4  10        7.27        8.25      5.59 o 
  -3   4  10      375.91      366.04      8.91 o 
  -2   4  10       62.03       70.10      4.43 o 
  -1   4  10       89.01       74.68      3.99 o 
   0   4  10        5.52       16.25      2.25 o 
   1   4  10      173.60      207.61      4.79 o 
   2   4  10      243.17      222.54      7.04 o 
   3   4  10     2065.93     1986.63     33.87 o 
   4   4  10       40.04       45.74      9.51 o 
   5   4  10        0.12        5.18      6.00 o 
   6   4  10        0.45       -4.82      8.08 o 
   7   4  10        1.92       14.98     14.67 o 
   8   4  10        0.80       -2.56      7.03 o 
  -8   5  10        6.15        3.38     13.72 o 
  -7   5  10        0.28       -5.05      5.05 o 
  -6   5  10       17.99       17.47      5.76 o 
  -5   5  10       61.97       68.76      7.07 o 
  -4   5  10      153.52      146.86      7.24 o 
  -3   5  10      234.29      205.61      8.22 o 
  -2   5  10      779.89      748.35     15.19 o 
  -1   5  10      142.95      151.02      5.76 o 
   0   5  10      631.46      577.22     11.93 o 
   1   5  10        0.51        3.66      2.83 o 
   2   5  10        0.83       10.80      6.97 o 
   3   5  10       10.64       10.23      6.47 o 
   4   5  10        3.55       -7.29      7.61 o 
   5   5  10        2.07        2.34      7.02 o 
   6   5  10      292.83      300.47     20.99 o 
   7   5  10       14.12       15.89     10.60 o 
   8   5  10        4.16        9.64     10.54 o 
  -7   6  10        9.36        8.11     11.68 o 
  -6   6  10        0.16       -5.15      5.15 o 
  -5   6  10        0.45        5.94      4.32 o 
  -4   6  10        6.80        5.85      3.15 o 
  -3   6  10      623.63      650.47     17.69 o 
  -2   6  10     1669.61     1658.51     36.67 o 
  -1   6  10       12.32       24.79      3.77 o 
   0   6  10       27.04       22.66      3.21 o 
   1   6  10       45.41       43.48      6.51 o 
   2   6  10       25.47       33.52      5.10 o 
   3   6  10     2010.94     1780.76    192.60 o 
   4   6  10       72.58       67.08     11.05 o 
   5   6  10      139.42      146.79     15.13 o 
   6   6  10      459.24      508.14     37.72 o 
   7   6  10        0.07        5.55     20.74 o 
  -7   7  10        1.66        2.13     12.19 o 
  -6   7  10        4.40        8.30     13.25 o 
  -5   7  10        3.56       16.29     15.64 o 
  -4   7  10        0.92        8.28      3.98 o 
  -3   7  10       35.36       38.49      5.49 o 
  -2   7  10       41.27       55.21      8.40 o 
  -1   7  10       50.37       49.58      4.73 o 
   0   7  10        7.42       36.62      8.39 o 
   1   7  10        6.50        4.91      3.46 o 
   2   7  10        2.40       -1.80      2.95 o 
   3   7  10        0.74       22.74     14.79 o 
   4   7  10        4.64        9.37      8.29 o 
   5   7  10       41.64       43.30     14.13 o 
   6   7  10       23.87       16.93     11.91 o 
   7   7  10       10.86        9.23     11.68 o 
  -6   8  10        2.84       -4.36     13.30 o 
  -5   8  10       28.44       26.45     10.66 o 
  -4   8  10       25.36       35.37      9.84 o 
  -3   8  10       71.22       72.20      7.38 o 
  -2   8  10        2.98        5.43      6.62 o 
  -1   8  10      316.79      339.67     14.47 o 
   0   8  10       38.47       52.39      9.06 o 
   1   8  10       32.42       37.19      8.28 o 
   2   8  10       40.31       41.99     12.78 o 
   3   8  10       46.43       69.42     11.80 o 
   4   8  10        2.76       -1.62      7.94 o 
   5   8  10       25.47       33.92     14.19 o 
   6   8  10       27.99       13.73     12.59 o 
  -5   9  10       62.80       56.12     24.01 o 
  -4   9  10       17.19        8.43     14.65 o 
  -3   9  10       67.09       92.78     15.60 o 
  -2   9  10      195.16      207.98     17.15 o 
  -1   9  10       77.67       68.31     11.25 o 
   0   9  10      105.10      114.80     13.24 o 
   1   9  10        0.58        8.99      5.56 o 
   2   9  10      146.66      152.41     16.31 o 
   3   9  10        0.33        6.04      7.71 o 
   4   9  10      350.84      344.65     33.07 o 
  -3  10  10        0.46       -6.81     15.43 o 
  -2  10  10        0.64        6.09      9.18 o 
  -1  10  10       20.56       54.43     11.66 o 
   0  10  10       31.65       35.46     12.16 o 
   1  10  10       86.07       79.11     18.10 o 
   2  10  10       11.20        7.94      8.35 o 
  -8   1  11        8.50        3.31      4.03 o 
  -7   1  11       82.03       82.37      6.47 o 
  -6   1  11        0.00        0.17      2.49 o 
  -5   1  11       85.47       86.24      4.31 o 
  -4   1  11       21.53       26.75      2.58 o 
  -3   1  11       47.88       62.42     11.00 o 
  -2   1  11     5174.35     5193.42     67.05 o 
  -1   1  11        3.23       25.02     12.69 o 
   0   1  11     1503.88     1513.40     16.75 o 
   1   1  11     3621.69     3732.86     38.37 o 
   2   1  11      316.05      345.41      7.32 o 
   3   1  11       76.23       87.12      3.87 o 
   4   1  11      775.20      774.44     14.29 o 
   5   1  11      436.41      404.74     10.25 o 
   6   1  11       71.22       66.18      7.09 o 
   7   1  11      706.79      680.38     47.49 o 
   8   1  11        0.47       13.53      7.18 o 
   9   1  11       39.97       42.83     16.06 o 
  -8   2  11       12.93       24.08     12.65 o 
  -7   2  11       72.25       53.09      7.13 o 
  -6   2  11       40.45       48.02      6.13 o 
  -5   2  11      271.79      264.20      8.01 o 
  -4   2  11        0.76        4.00      2.04 o 
  -3   2  11       32.81       26.29      4.69 o 
  -2   2  11       16.99       38.70     13.35 o 
  -1   2  11       58.55       55.75      3.53 o 
   0   2  11       74.20       60.93      6.48 o 
   1   2  11      316.12      290.95      7.74 o 
   2   2  11      382.43      381.10      7.28 o 
   3   2  11     2005.83     2077.77     27.14 o 
   4   2  11     1597.19     1525.17     22.77 o 
   5   2  11      134.48      121.67     12.15 o 
   6   2  11      230.56      220.29     11.66 o 
   7   2  11        0.34        7.87      4.34 o 
   8   2  11        5.66        3.05      6.73 o 
   9   2  11       58.09       80.34     15.84 o 
  -9   3  11        2.57       38.19     17.29 o 
  -8   3  11       41.04       49.15     11.18 o 
  -7   3  11       76.54       75.09      8.03 o 
  -6   3  11       19.40       14.79      3.33 o 
  -5   3  11        1.06        6.84      2.81 o 
  -4   3  11        0.92        2.66      2.43 o 
  -3   3  11     1372.78     1346.88     21.40 o 
  -2   3  11      131.56      148.50     11.60 o 
  -1   3  11     3262.18     3372.67     38.38 o 
   0   3  11      285.77      305.57      8.35 o 
   1   3  11      798.29      727.99     11.16 o 
   2   3  11      398.84      392.35      7.63 o 
   3   3  11      775.68      765.57     13.96 o 
   4   3  11      218.42      211.08      7.36 o 
   5   3  11      327.94      306.57     14.26 o 
   6   3  11       50.19       75.36     13.67 o 
   7   3  11       38.71       55.10     14.10 o 
   8   3  11        7.11        6.00      7.85 o 
  -8   4  11      134.17      122.07     16.91 o 
  -7   4  11        4.30        3.33      4.24 o 
  -6   4  11       82.45       65.61      5.60 o 
  -5   4  11      123.23      127.02      6.53 o 
  -4   4  11        1.72        3.52      2.68 o 
  -3   4  11      200.38      207.04      6.87 o 
  -2   4  11      148.62      144.86      7.58 o 
  -1   4  11     1260.04     1206.63     20.27 o 
   0   4  11      482.94      461.94      9.04 o 
   1   4  11      790.38      753.73     12.90 o 
   2   4  11        6.89        7.75      2.73 o 
   3   4  11       39.39       42.49      5.40 o 
   4   4  11      786.77      774.39     28.83 o 
   5   4  11       78.90       85.41     10.29 o 
   6   4  11      484.80      481.09     23.60 o 
   7   4  11        3.58        4.19      7.65 o 
   8   4  11        8.09       14.71     10.10 o 
  -8   5  11      123.08      150.72     31.05 o 
  -7   5  11        5.47        7.59      6.60 o 
  -6   5  11        0.27        5.82      3.79 o 
  -5   5  11      140.22      136.98      7.33 o 
  -4   5  11      161.01      158.47      7.56 o 
  -3   5  11      401.80      370.75     11.21 o 
  -2   5  11      706.28      661.56     19.57 o 
  -1   5  11      109.06       98.82      5.95 o 
   0   5  11      493.76      503.84     11.61 o 
   1   5  11        1.67        6.06      2.88 o 
   2   5  11      349.29      334.22     11.15 o 
   3   5  11     1344.35     1280.41     39.62 o 
   4   5  11      136.90      141.04     10.97 o 
   5   5  11        7.46        1.87      6.03 o 
   6   5  11        0.94        6.91      7.87 o 
   7   5  11       24.41       29.68     12.55 o 
   8   5  11        2.11        4.88     10.96 o 
  -7   6  11        5.55       20.21     15.57 o 
  -6   6  11       79.61       54.22      7.88 o 
  -5   6  11        2.26       -2.46      3.76 o 
  -4   6  11        2.53        2.16      3.06 o 
  -3   6  11      334.97      322.66     11.24 o 
  -2   6  11        4.25       24.71     11.86 o 
  -1   6  11      237.28      247.08      8.59 o 
   0   6  11       10.33       12.21      3.87 o 
   1   6  11       28.42       35.68      4.79 o 
   2   6  11       43.29       48.26      5.66 o 
   3   6  11       20.42       28.48      8.61 o 
   4   6  11      622.80      625.14     28.60 o 
   5   6  11        5.10       11.95     12.63 o 
   6   6  11       40.77      106.38     38.38 o 
   7   6  11        1.31        7.75     10.05 o 
  -7   7  11        3.11        1.44     11.59 o 
  -6   7  11       46.97       48.11     18.72 o 
  -5   7  11       90.10       88.38     12.20 o 
  -4   7  11       44.34       49.15      5.92 o 
  -3   7  11        4.80       12.62      4.14 o 
  -2   7  11       99.20      116.01     10.70 o 
  -1   7  11      231.57      223.81      8.85 o 
   0   7  11      337.61      353.55     13.69 o 
   1   7  11        6.36       10.30      6.28 o 
   2   7  11        0.86       -3.54      3.54 o 
   3   7  11      368.81      384.21     21.83 o 
   4   7  11      331.35      308.71     21.26 o 
   5   7  11       92.73      110.81     15.73 o 
   6   7  11       30.09       18.62     12.78 o 
  -6   8  11        0.02        6.30     13.81 o 
  -5   8  11      132.63      157.99     30.96 o 
  -4   8  11       22.08       33.20      9.64 o 
  -3   8  11      133.44       94.15      8.36 o 
  -2   8  11       68.89       71.12      6.53 o 
  -1   8  11       65.58       63.43      8.41 o 
   0   8  11       19.81       13.37      7.08 o 
   1   8  11      243.70      281.47     23.47 o 
   2   8  11        0.04        5.71      6.42 o 
   3   8  11       38.15       44.75     10.43 o 
   4   8  11       83.20      110.82     17.05 o 
   5   8  11        1.09       -6.74     10.21 o 
  -4   9  11        0.24      -13.12     15.66 o 
  -3   9  11        0.21       -9.41      9.41 o 
  -2   9  11        5.42        3.12      5.98 o 
  -1   9  11        0.65       14.13     13.46 o 
   0   9  11        0.67        3.62      5.96 o 
   1   9  11      166.27      138.61     15.06 o 
   2   9  11       26.79       33.01     10.12 o 
   3   9  11       34.82       34.83     12.93 o 
   4   9  11       70.30       61.36     18.22 o 
  -2  10  11        2.50       -4.91      8.13 o 
  -1  10  11        2.97        3.05      6.29 o 
   0  10  11        4.23       31.29     13.12 o 
   1  10  11      113.82      121.13     18.52 o 
   2  10  11       49.21       37.36     10.90 o 
  -8   0  12       39.27       31.41      7.40 o 
  -7   0  12      200.07      204.59     12.01 o 
  -6   0  12      160.90      152.23      9.01 o 
  -5   0  12      410.45      411.59     13.76 o 
  -4   0  12       75.45       75.43      5.00 o 
  -3   0  12     1003.17     1042.79     29.27 o 
  -2   0  12      617.97      526.86     21.81 o 
  -1   0  12      853.81      766.51     20.60 o 
   0   0  12      661.12      760.40     17.03 o 
   1   0  12      795.89      791.57     16.45 o 
   2   0  12     1270.74     1339.53     26.84 o 
   3   0  12       13.45       17.09      3.69 o 
   4   0  12     2824.12     2944.97     58.33 o 
   5   0  12       27.51       29.22      4.58 o 
   6   0  12      356.05      269.91     27.04 o 
   7   0  12      463.60      395.79     42.96 o 
   8   0  12        4.08       14.57     12.37 o 
   9   0  12       22.94        6.77     15.57 o 
  -8   1  12        2.51        5.36      6.61 o 
  -7   1  12        3.59        2.85      3.70 o 
  -6   1  12        4.11        6.18      2.97 o 
  -5   1  12       38.89       37.62      3.87 o 
  -4   1  12      365.67      344.01      7.45 o 
  -3   1  12     3619.40     3614.53     56.34 o 
  -2   1  12     1083.22     1175.86     73.06 o 
  -1   1  12       71.93       59.97      3.33 o 
   0   1  12     1533.55     1747.60     19.71 o 
   1   1  12      264.85      354.30     29.29 o 
   2   1  12     1419.45     1582.73     21.27 o 
   3   1  12      314.05      320.82      7.75 o 
   4   1  12      235.17      226.81      7.57 o 
   5   1  12      383.02      370.45     10.06 o 
   6   1  12      370.94      320.92     14.19 o 
   7   1  12       50.68       48.91      8.70 o 
   8   1  12        0.17       -5.73      5.73 o 
   9   1  12        9.52       12.53      9.38 o 
  -9   2  12        0.05        6.40     13.39 o 
  -8   2  12        5.89       14.38     18.28 o 
  -7   2  12       81.41       75.82      8.44 o 
  -6   2  12       58.63       58.60      4.75 o 
  -5   2  12        0.07        2.97      3.07 o 
  -4   2  12      239.36      237.14      9.49 o 
  -3   2  12       40.31       33.77      2.98 o 
  -2   2  12     5712.41     5578.09    111.55 o 
  -1   2  12      987.09      943.44     11.78 o 
   0   2  12     1723.55     1901.14     23.27 o 
   1   2  12        2.36        8.93      4.11 o 
   2   2  12      881.80      908.22     13.95 o 
   3   2  12      190.26      178.28      5.71 o 
   4   2  12     3379.70     3319.10     44.70 o 
   5   2  12      136.22      140.91      8.52 o 
   6   2  12      229.97      189.37     10.65 o 
   7   2  12      203.67      223.29     13.84 o 
   8   2  12       29.82       25.17      9.21 o 
   9   2  12        9.80       15.76      9.91 o 
  -9   3  12        1.27        6.80      9.19 o 
  -8   3  12      126.95      127.54     16.61 o 
  -7   3  12       24.01       38.78      8.22 o 
  -6   3  12       42.32       40.10      4.44 o 
  -5   3  12       10.26       12.55      2.83 o 
  -4   3  12      216.87      203.29      6.51 o 
  -3   3  12        9.61       23.84      5.49 o 
  -2   3  12     1383.28     1407.50     19.85 o 
  -1   3  12      403.72      365.70      8.35 o 
   0   3  12      699.19      800.22     12.71 o 
   1   3  12     1600.34     1583.72     20.82 o 
   2   3  12      379.53      384.81      7.67 o 
   3   3  12      976.74      988.94     15.42 o 
   4   3  12       47.00       58.43      6.97 o 
   5   3  12       96.94      110.41     16.87 o 
   6   3  12        7.56       10.37      5.50 o 
   7   3  12      150.80      181.61     16.66 o 
   8   3  12       65.56       59.82     13.62 o 
  -8   4  12       10.39       10.71      8.33 o 
  -7   4  12       55.70       44.82     14.60 o 
  -6   4  12       13.37       11.59      3.61 o 
  -5   4  12       71.61       72.03      5.19 o 
  -4   4  12      131.87      136.55      8.35 o 
  -3   4  12       27.00       24.69      2.99 o 
  -2   4  12     1151.02     1161.92     21.75 o 
  -1   4  12       45.24       41.35      3.25 o 
   0   4  12      183.97      176.53     11.17 o 
   1   4  12       18.73       19.76      2.15 o 
   2   4  12      655.20      606.86     14.33 o 
   3   4  12      553.97      528.94     13.92 o 
   4   4  12     1380.34     1324.32     41.35 o 
   5   4  12        0.40        4.90      5.69 o 
   6   4  12       33.64       67.09     11.90 o 
   7   4  12        9.43        9.27      7.42 o 
   8   4  12       35.55       73.58     14.53 o 
  -8   5  12        6.75       -8.30     14.23 o 
  -7   5  12        0.02        7.59      5.85 o 
  -6   5  12        5.99       12.82     11.07 o 
  -5   5  12       29.65       30.55      4.43 o 
  -4   5  12       50.85       60.33      5.55 o 
  -3   5  12       56.23       43.92      4.79 o 
  -2   5  12        0.59        9.36      4.79 o 
  -1   5  12      328.90      311.36     15.58 o 
   0   5  12       27.72       32.20      2.93 o 
   1   5  12      216.85      219.48      9.05 o 
   2   5  12       20.05       19.21      5.34 o 
   3   5  12      146.61      152.14     13.31 o 
   4   5  12       76.02       66.13     10.10 o 
   5   5  12        0.14        5.59      6.74 o 
   6   5  12       73.08       79.90     16.02 o 
   7   5  12        2.63        8.41      7.34 o 
   8   5  12       10.53       15.02      9.49 o 
  -7   6  12        0.07        3.71     11.73 o 
  -6   6  12       20.20       17.99      8.45 o 
  -5   6  12      215.95      200.22     15.67 o 
  -4   6  12      244.89      229.61     10.11 o 
  -3   6  12       19.13       24.01      4.31 o 
  -2   6  12        7.18       17.14      5.48 o 
  -1   6  12       14.91       22.78      8.19 o 
   0   6  12      714.75      696.01     20.42 o 
   1   6  12      421.58      406.05     14.23 o 
   2   6  12      819.75      791.72     22.20 o 
   3   6  12       57.48       57.97      9.46 o 
   4   6  12       47.11       58.29     11.08 o 
   5   6  12      148.27      143.48     15.83 o 
   6   6  12      229.07      233.21     20.02 o 
   7   6  12       40.02       42.44     11.99 o 
  -7   7  12        3.85       -9.36     15.16 o 
  -6   7  12        7.84       -0.28      9.55 o 
  -5   7  12       51.58       62.52     19.47 o 
  -4   7  12       28.35       35.05      5.97 o 
  -3   7  12       30.16       27.10      4.90 o 
  -2   7  12        2.12        3.11      3.16 o 
  -1   7  12       26.14       54.78     13.02 o 
   0   7  12       34.51       59.59     18.76 o 
   1   7  12      300.71      292.21     13.32 o 
   2   7  12      116.53      116.55      9.38 o 
   3   7  12        2.27        0.18      5.22 o 
   4   7  12        2.59       17.78     13.01 o 
   5   7  12        3.61       32.08     22.05 o 
   6   7  12        0.04        4.87     10.11 o 
  -6   8  12        0.19       -0.14     10.71 o 
  -5   8  12       58.18       67.99     24.10 o 
  -4   8  12       19.58       40.44      8.90 o 
  -3   8  12        0.00       -2.49      3.93 o 
  -2   8  12       23.26       18.50      4.49 o 
  -1   8  12        5.17       13.77      8.11 o 
   0   8  12       96.36      101.30      9.42 o 
   1   8  12       74.87       79.01     12.11 o 
   2   8  12       51.79       72.36     10.63 o 
   3   8  12        1.00       13.92      7.60 o 
   4   8  12       25.42       23.32     12.13 o 
   5   8  12       22.43       37.08     12.11 o 
  -4   9  12        9.34        8.62     14.18 o 
  -3   9  12        9.18       11.54      9.96 o 
  -2   9  12       60.96       56.79     10.83 o 
  -1   9  12       31.01       34.36      7.81 o 
   0   9  12       30.88       44.98     10.11 o 
   1   9  12      315.13      332.92     23.14 o 
   2   9  12        0.47        2.43      6.40 o 
   3   9  12        8.13       -0.02      6.06 o 
   4   9  12       89.87       82.28     14.96 o 
  -2  10  12       72.65       75.22     25.58 o 
  -1  10  12       13.58       30.24     11.05 o 
   0  10  12        0.00       18.94     16.55 o 
   1  10  12       10.52       -0.35      9.78 o 
   2  10  12        3.87        5.61      7.97 o 
  -9   1  13        0.15        6.07     13.58 o 
  -8   1  13        5.74       12.02      5.73 o 
  -7   1  13        3.72       13.64      3.88 o 
  -6   1  13       91.87       96.09      5.25 o 
  -5   1  13       75.53       73.10      4.12 o 
  -4   1  13      549.87      577.52     10.59 o 
  -3   1  13      183.73      202.88     29.04 o 
  -2   1  13      362.46      403.14     27.26 o 
  -1   1  13     1536.53     1541.04     21.45 o 
   0   1  13      373.25      369.71     11.07 o 
   1   1  13     1456.79     1397.62     18.51 o 
   2   1  13        0.80       -1.75      3.88 o 
   3   1  13      549.14      578.64     11.38 o 
   4   1  13     2649.57     2655.66     38.87 o 
   5   1  13        0.63        0.97      2.01 o 
   6   1  13       54.64       67.49      9.60 o 
   7   1  13        0.60       11.21      4.70 o 
   8   1  13        6.31        1.57      4.49 o 
   9   1  13        2.28        2.45      6.55 o 
  -9   2  13       15.81        8.05      9.53 o 
  -8   2  13        7.48       -0.98      5.46 o 
  -7   2  13      278.18      235.01     17.50 o 
  -6   2  13        0.20        4.42      3.77 o 
  -5   2  13       29.97       30.20      3.28 o 
  -4   2  13      149.53      141.64      7.54 o 
  -3   2  13      136.20      118.34      6.69 o 
  -2   2  13      601.24      683.90     25.15 o 
  -1   2  13      107.02       99.71      3.77 o 
   0   2  13      481.79      521.04     21.24 o 
   1   2  13      716.87      715.43     11.36 o 
   2   2  13      358.31      329.39      8.04 o 
   3   2  13      247.69      247.78      6.96 o 
   4   2  13      315.94      295.62      9.10 o 
   5   2  13       46.96       56.76      6.65 o 
   6   2  13        0.05       -0.61      3.09 o 
   7   2  13      278.54      285.01     17.17 o 
   8   2  13        0.16       -5.19      7.72 o 
  -9   3  13        2.38        8.81     14.09 o 
  -8   3  13       39.88       38.76      9.54 o 
  -7   3  13        3.19        6.71      5.91 o 
  -6   3  13       41.41       38.96      4.12 o 
  -5   3  13       52.51       46.81      5.52 o 
  -4   3  13      143.14      134.64      6.96 o 
  -3   3  13        1.13        8.79      3.38 o 
  -2   3  13       13.31       31.16      5.54 o 
  -1   3  13      384.60      411.85      8.29 o 
   0   3  13     1291.09     1364.53     23.12 o 
   1   3  13        5.58        4.73      3.94 o 
   2   3  13      586.98      552.86     12.73 o 
   3   3  13      638.92      644.20     11.90 o 
   4   3  13      300.27      256.45     12.48 o 
   5   3  13       49.84       46.79      7.43 o 
   6   3  13       53.12       51.27     10.04 o 
   7   3  13       16.64       26.55      9.85 o 
   8   3  13      113.18      132.70     21.87 o 
  -8   4  13        8.63       10.96      9.13 o 
  -7   4  13        0.06        0.94      4.63 o 
  -6   4  13       13.43       13.05      4.70 o 
  -5   4  13       48.28       51.47      4.66 o 
  -4   4  13      509.32      495.36     12.30 o 
  -3   4  13      163.78      158.42      6.06 o 
  -2   4  13     2534.12     2459.00     44.77 o 
  -1   4  13      224.55      216.05      6.42 o 
   0   4  13       13.03        9.21      2.36 o 
   1   4  13        0.03        2.06      2.43 o 
   2   4  13     1578.03     1498.05     30.16 o 
   3   4  13       96.85       87.41      6.07 o 
   4   4  13      167.22      157.00     14.47 o 
   5   4  13      175.11      178.45     14.95 o 
   6   4  13        0.52       -4.58      6.49 o 
   7   4  13      140.95      149.94     15.74 o 
   8   4  13       10.18       -3.33      7.78 o 
  -7   5  13       32.55       39.64      9.63 o 
  -6   5  13        1.78        0.41      5.04 o 
  -5   5  13      111.59       96.40      6.12 o 
  -4   5  13       34.90       30.62      4.91 o 
  -3   5  13       14.30       18.59      3.67 o 
  -2   5  13     2525.62     2489.69     42.37 o 
  -1   5  13      174.46      174.70      6.63 o 
   0   5  13      335.56      337.42      8.64 o 
   1   5  13       84.91       77.70      5.77 o 
   2   5  13     1483.53     1419.95     29.25 o 
   3   5  13        0.08       -2.19      4.90 o 
   4   5  13       38.76       41.19      8.94 o 
   5   5  13      155.80      149.95     14.40 o 
   6   5  13      126.18      250.16     87.17 o 
   7   5  13        3.81        4.55      7.19 o 
  -7   6  13        2.15       11.47     17.06 o 
  -6   6  13        5.21       12.99      7.15 o 
  -5   6  13       59.80       48.88     10.66 o 
  -4   6  13        3.65        4.20      3.55 o 
  -3   6  13        1.06        6.36      3.59 o 
  -2   6  13     1460.94     1369.80     30.52 o 
  -1   6  13        0.40       51.13     19.17 o 
   0   6  13        0.20       38.37     17.60 o 
   1   6  13       38.40       44.62      5.74 o 
   2   6  13      122.10      100.12      7.63 o 
   3   6  13        0.74       -0.35      5.02 o 
   4   6  13        9.62       13.23     12.92 o 
   5   6  13      252.45      202.14     19.63 o 
   6   6  13        4.28       -6.40      7.86 o 
   7   6  13        6.93        1.76      6.98 o 
  -6   7  13       32.73       30.87     17.66 o 
  -5   7  13       10.09       13.32     16.92 o 
  -4   7  13        0.45        1.10      3.34 o 
  -3   7  13        0.14       -3.86      3.86 o 
  -2   7  13      126.18      104.35      6.68 o 
  -1   7  13      235.02      259.35     13.26 o 
   0   7  13      107.37       94.35      7.94 o 
   1   7  13      363.24      350.79     15.44 o 
   2   7  13      138.16      120.53      8.60 o 
   3   7  13       27.37       40.21     10.97 o 
   4   7  13      121.95      137.80     18.93 o 
   5   7  13        1.53       10.13      8.94 o 
   6   7  13      125.68      148.11     18.53 o 
  -5   8  13        5.34       14.97     15.76 o 
  -4   8  13       13.58        3.65      7.71 o 
  -3   8  13        2.84       -0.66      3.27 o 
  -2   8  13        9.97       25.07      6.39 o 
  -1   8  13        0.14       16.26      5.75 o 
   0   8  13        5.88       13.32     10.99 o 
   1   8  13      127.65      131.43     13.84 o 
   2   8  13       48.01       66.31     11.18 o 
   3   8  13        3.20       -6.45      7.38 o 
   4   8  13       16.51       25.54     10.54 o 
   5   8  13       44.44       32.58     12.08 o 
  -4   9  13       19.48       23.59     17.19 o 
  -3   9  13        3.14        5.28     13.16 o 
  -2   9  13       95.36       77.54     10.85 o 
  -1   9  13       20.79       22.56      7.24 o 
   0   9  13       12.46        9.01      7.49 o 
   1   9  13        0.66       -8.21      8.21 o 
   2   9  13       41.88       42.69     10.87 o 
   3   9  13       16.80       13.10      9.06 o 
   4   9  13      146.70      156.41     20.08 o 
  -1  10  13       17.37       12.34      8.53 o 
   0  10  13       31.56       22.52     11.82 o 
   1  10  13       53.56       43.93     15.00 o 
  -9   0  14        0.04        3.48     12.84 o 
  -8   0  14        1.19       15.33     16.85 o 
  -7   0  14        2.31       -6.81      8.48 o 
  -6   0  14       34.34       42.53      5.49 o 
  -5   0  14      116.86      114.43      6.57 o 
  -4   0  14      189.05      160.44     15.15 o 
  -3   0  14      364.49      341.28      8.53 o 
  -2   0  14      451.43      458.36     18.41 o 
  -1   0  14      674.61      722.62     24.13 o 
   0   0  14      460.07      514.12     11.30 o 
   1   0  14     1702.74     1669.59     31.07 o 
   2   0  14     1003.08     1077.93     24.45 o 
   3   0  14      185.77      169.47     10.61 o 
   4   0  14     1409.14     1426.16     35.05 o 
   5   0  14       44.25       46.30      6.19 o 
   6   0  14       48.52       43.28      6.10 o 
   7   0  14      439.26      438.37     34.11 o 
   8   0  14        0.98       -5.24      7.42 o 
  -9   1  14        3.39      -10.20     14.51 o 
  -8   1  14       29.69       22.38      7.30 o 
  -7   1  14        0.01        0.72      4.30 o 
  -6   1  14       47.11       43.39      5.40 o 
  -5   1  14       45.71       38.97      3.31 o 
  -4   1  14        0.75       49.24     14.05 o 
  -3   1  14      149.44      127.29      7.98 o 
  -2   1  14      118.72      139.16     10.25 o 
  -1   1  14      268.37      254.96      7.80 o 
   0   1  14      100.24      124.84      3.79 o 
   1   1  14      120.56      166.22     10.50 o 
   2   1  14      847.59      852.68     14.64 o 
   3   1  14       41.50       36.94      3.51 o 
   4   1  14      228.23      247.84     10.64 o 
   5   1  14        1.74       -1.65      2.37 o 
   6   1  14      111.41       91.11      7.28 o 
   7   1  14       41.77       41.53      6.43 o 
   8   1  14        4.42        4.33      7.49 o 
  -9   2  14       19.33        7.66      8.45 o 
  -8   2  14        0.51        1.93      7.14 o 
  -7   2  14      123.24      152.67     21.32 o 
  -6   2  14       30.83       24.14      7.01 o 
  -5   2  14       33.80       37.74      5.31 o 
  -4   2  14      562.45      594.20     14.89 o 
  -3   2  14      695.50      678.16     15.41 o 
  -2   2  14       73.80       66.75      4.46 o 
  -1   2  14      117.46      123.15      3.91 o 
   0   2  14      220.48      205.42      6.15 o 
   1   2  14     1780.79     1809.11     24.00 o 
   2   2  14      160.23      139.49      5.11 o 
   3   2  14     1211.25     1233.81     20.36 o 
   4   2  14       42.32       42.17      4.11 o 
   5   2  14        0.03        6.14      4.62 o 
   6   2  14      123.35      119.00      8.20 o 
   7   2  14      174.23      169.23     17.16 o 
   8   2  14       59.87       88.98     25.14 o 
  -8   3  14        5.01        0.98      6.91 o 
  -7   3  14      104.36      101.95     11.23 o 
  -6   3  14        2.00        2.89      3.47 o 
  -5   3  14      127.40      133.89      8.07 o 
  -4   3  14      470.66      464.42     15.30 o 
  -3   3  14      150.25      140.60      6.63 o 
  -2   3  14        3.25       -0.42      2.38 o 
  -1   3  14      410.55      422.43      8.67 o 
   0   3  14       32.50       26.22      6.16 o 
   1   3  14        0.37       -0.38      1.40 o 
   2   3  14     2611.70     2584.80     34.72 o 
   3   3  14       10.28        7.25      2.97 o 
   4   3  14     2204.53     2099.97     33.66 o 
   5   3  14      304.94      303.35     18.31 o 
   6   3  14       22.38        7.81      6.83 o 
   7   3  14      123.59      139.08     16.00 o 
   8   3  14      105.13       95.32     16.76 o 
  -8   4  14       11.40       15.66     13.81 o 
  -7   4  14        3.51       -5.57      7.13 o 
  -6   4  14       21.34       25.14      5.30 o 
  -5   4  14       13.13       12.71      4.37 o 
  -4   4  14       39.61       42.87      4.28 o 
  -3   4  14       31.74       38.21      3.58 o 
  -2   4  14      318.24      329.78     15.63 o 
  -1   4  14       75.08       71.78      6.31 o 
   0   4  14       43.38       38.75      3.03 o 
   1   4  14      107.42       99.23      4.11 o 
   2   4  14      165.42      129.72      9.70 o 
   3   4  14       11.82       12.26      3.28 o 
   4   4  14      756.63      709.20     28.83 o 
   5   4  14      171.28      162.04     15.01 o 
   6   4  14        1.29        5.46      6.74 o 
   7   4  14        4.96       20.43     16.26 o 
   8   4  14      214.92      233.30     22.39 o 
  -8   5  14        0.44      -11.08     15.53 o 
  -7   5  14        4.06        7.94     11.54 o 
  -6   5  14        0.28        8.47     12.26 o 
  -5   5  14        6.53        6.89      3.95 o 
  -4   5  14        0.05        3.68      2.86 o 
  -3   5  14        2.70        5.25      4.43 o 
  -2   5  14        0.06        3.35      6.05 o 
  -1   5  14       76.01       79.57      9.98 o 
   0   5  14        9.40       21.85      7.77 o 
   1   5  14      110.08      123.86      6.97 o 
   2   5  14      157.49      163.83     12.31 o 
   3   5  14       84.67       77.46      7.14 o 
   4   5  14        0.12        3.46      5.84 o 
   5   5  14       19.30       18.64      8.86 o 
   6   5  14       32.14       33.57     10.16 o 
   7   5  14        0.31        7.55      7.47 o 
  -7   6  14       10.07       -6.91     12.79 o 
  -6   6  14       33.24       47.49     10.16 o 
  -5   6  14       29.19       27.83      5.46 o 
  -4   6  14      145.06      156.51      8.17 o 
  -3   6  14      275.75      259.15     10.25 o 
  -2   6  14      175.03      176.38     13.84 o 
  -1   6  14     2115.05     2050.06     39.19 o 
   0   6  14      122.44      109.57      7.12 o 
   1   6  14      104.34       97.21      6.68 o 
   2   6  14        2.12        0.34      3.48 o 
   3   6  14       35.95       44.40      9.13 o 
   4   6  14       76.71       64.41     11.22 o 
   5   6  14      455.33      452.82     27.50 o 
   6   6  14       42.92       32.16     10.96 o 
   7   6  14        0.23        0.71      7.65 o 
  -6   7  14       18.36       15.62      9.82 o 
  -5   7  14        0.10       -5.07      6.37 o 
  -4   7  14       21.79       28.21      5.54 o 
  -3   7  14        0.00        0.60      3.74 o 
  -2   7  14       13.17       18.42      3.92 o 
  -1   7  14       14.19       22.19      5.58 o 
   0   7  14       21.07       27.34      9.35 o 
   1   7  14       43.48       66.22     14.55 o 
   2   7  14       43.16       53.57     16.06 o 
   3   7  14        1.30       -1.98     13.31 o 
   4   7  14      127.31      143.62     24.88 o 
   5   7  14       14.55        9.57     10.02 o 
   6   7  14        6.80        6.29     10.41 o 
  -5   8  14       10.79        5.27     14.74 o 
  -4   8  14        5.35       13.44      8.91 o 
  -3   8  14       41.21       10.55      5.22 o 
  -2   8  14      136.55      132.80     10.09 o 
  -1   8  14        8.07        9.91      5.63 o 
   0   8  14       85.48       92.95     11.62 o 
   1   8  14        8.40       25.31     11.43 o 
   2   8  14       50.81       44.65     10.27 o 
   3   8  14       93.97      106.61     25.80 o 
   4   8  14       38.04       44.58     17.37 o 
   5   8  14      110.94       90.50     20.99 o 
  -4   9  14       14.46      -13.95     15.80 o 
  -3   9  14       21.21       20.58     17.52 o 
  -2   9  14      202.67      173.67     21.34 o 
  -1   9  14      109.14      123.17     12.54 o 
   0   9  14       86.84      102.52      9.68 o 
   1   9  14        7.37       14.44      8.54 o 
   2   9  14       49.15       48.09     13.56 o 
   3   9  14        5.02       19.95     14.26 o 
  -1  10  14        1.00        4.88     10.04 o 
   0  10  14        3.52       10.15     16.17 o 
  -9   1  15        4.61        3.38     12.79 o 
  -8   1  15       15.75       14.04      6.10 o 
  -7   1  15      168.26      185.96     14.80 o 
  -6   1  15      114.02      102.11      6.98 o 
  -5   1  15      116.73      114.37      7.79 o 
  -4   1  15      487.02      504.63     14.91 o 
  -3   1  15       23.07       26.35      4.87 o 
  -2   1  15      599.31      599.18     11.54 o 
  -1   1  15       28.89       93.41     15.44 o 
   0   1  15      296.00      293.25      6.14 o 
   1   1  15      867.57      833.84     13.70 o 
   2   1  15     1561.74     1573.84     23.95 o 
   3   1  15     1113.95     1116.87     19.44 o 
   4   1  15        1.06       -0.84      2.45 o 
   5   1  15        0.88        2.08      2.63 o 
   6   1  15        6.89       15.57      4.86 o 
   7   1  15      404.35      389.95     15.91 o 
   8   1  15       17.23       16.24      9.53 o 
  -9   2  15        1.87        2.18      8.33 o 
  -8   2  15        6.11       -0.41      7.51 o 
  -7   2  15       15.20       32.10      5.96 o 
  -6   2  15        1.01        5.00      4.61 o 
  -5   2  15        0.06        0.28      3.54 o 
  -4   2  15       56.96       48.11      5.72 o 
  -3   2  15     1481.93     1510.14     27.93 o 
  -2   2  15      705.38      686.89     14.62 o 
  -1   2  15      308.26      257.15      9.17 o 
   0   2  15       23.76       21.78      4.10 o 
   1   2  15       76.54       99.06      4.52 o 
   2   2  15     1715.37     1683.05     24.98 o 
   3   2  15      707.03      761.60     47.42 o 
   4   2  15     1296.00     1235.73     24.08 o 
   5   2  15      179.68      179.57      9.13 o 
   6   2  15      202.49      173.98      9.87 o 
   7   2  15       16.23       23.10      9.52 o 
   8   2  15      210.29      251.48     22.43 o 
  -8   3  15        9.20       13.81     13.63 o 
  -7   3  15        1.61        9.37      6.24 o 
  -6   3  15       21.42       17.49      4.55 o 
  -5   3  15       10.30       10.29      4.12 o 
  -4   3  15      212.25      190.17      8.66 o 
  -3   3  15      855.98      851.34     19.71 o 
  -2   3  15      125.71      110.97      6.45 o 
  -1   3  15     1222.41     1188.05     17.82 o 
   0   3  15       85.11       97.22      3.94 o 
   1   3  15      362.58      362.27      8.42 o 
   2   3  15       13.13       18.70      4.96 o 
   3   3  15      289.21      270.83      7.80 o 
   4   3  15      318.91      295.17      9.22 o 
   5   3  15        8.95       35.23     16.11 o 
   6   3  15        4.44        4.52      7.75 o 
   7   3  15       80.13       66.34     10.48 o 
   8   3  15       31.14       32.04     11.99 o 
  -8   4  15       13.24        8.25     12.75 o 
  -7   4  15       11.08        7.02      7.35 o 
  -6   4  15       38.71       53.69      6.66 o 
  -5   4  15        8.81       11.50      4.33 o 
  -4   4  15        7.11       12.87      4.00 o 
  -3   4  15        5.82        9.63      5.73 o 
  -2   4  15      140.08      121.51      8.37 o 
  -1   4  15     1133.49     1097.19     18.71 o 
   0   4  15        0.14       10.53      4.50 o 
   1   4  15      442.08      412.52      9.61 o 
   2   4  15      484.74      485.54     19.09 o 
   3   4  15       29.85       35.36      5.43 o 
   4   4  15      203.06      202.00     15.40 o 
   5   4  15        4.58       -5.13      6.88 o 
   6   4  15        0.29        4.04      6.48 o 
   7   4  15        9.85        6.43      7.69 o 
   8   4  15      126.11      125.82     17.28 o 
  -8   5  15       13.65       22.06     17.80 o 
  -7   5  15        3.08        4.00      7.26 o 
  -6   5  15        0.81        4.08      4.94 o 
  -5   5  15       33.47       42.03      6.08 o 
  -4   5  15       55.76       57.76      6.69 o 
  -3   5  15       30.11       26.88      4.15 o 
  -2   5  15      101.81       92.53      6.02 o 
  -1   5  15      598.75      569.53     13.38 o 
   0   5  15      123.24      119.53      5.40 o 
   1   5  15       79.34       83.60      7.00 o 
   2   5  15      894.54      826.53     22.71 o 
   3   5  15       49.55       47.50      7.32 o 
   4   5  15      101.30      102.54     12.24 o 
   5   5  15      740.16      775.06     31.19 o 
   6   5  15        2.80        9.77      7.89 o 
   7   5  15        1.66        6.82      9.69 o 
  -7   6  15        0.19       -1.19     11.49 o 
  -6   6  15       36.17       24.45      7.65 o 
  -5   6  15       14.59       16.47      5.33 o 
  -4   6  15        3.33       -3.69      4.28 o 
  -3   6  15       18.61       22.13      7.65 o 
  -2   6  15      210.02      191.87      9.26 o 
  -1   6  15       91.66       91.75     16.15 o 
   0   6  15       30.78       43.57      7.00 o 
   1   6  15        0.31        1.18      3.27 o 
   2   6  15       56.72       58.68      6.16 o 
   3   6  15        0.46       -0.45      6.35 o 
   4   6  15       45.32       47.27      9.57 o 
   5   6  15       41.93       30.56     11.72 o 
   6   6  15       54.72       64.31     20.72 o 
   7   6  15        6.87        3.71      7.94 o 
  -6   7  15       30.89       26.51     17.66 o 
  -5   7  15       52.72       51.63     11.70 o 
  -4   7  15       47.76       81.47     13.52 o 
  -3   7  15      283.40      272.03     12.40 o 
  -2   7  15        0.02        0.58      4.01 o 
  -1   7  15        5.06        5.48      4.66 o 
   0   7  15      123.12      125.66      8.65 o 
   1   7  15      113.15      124.75      9.36 o 
   2   7  15       35.60       48.17      9.77 o 
   3   7  15       41.38       50.72     10.71 o 
   4   7  15       29.30       45.82     11.54 o 
   5   7  15      302.90      323.93     28.64 o 
   6   7  15        0.89       -6.99      8.62 o 
  -5   8  15        0.04        5.73      7.45 o 
  -4   8  15       16.01       21.25      8.15 o 
  -3   8  15      135.97      126.80     11.24 o 
  -2   8  15        0.51       17.14     14.86 o 
  -1   8  15      148.01      126.95     11.00 o 
   0   8  15       60.82       61.32      8.33 o 
   1   8  15        0.89        5.84      4.93 o 
   2   8  15        0.23        2.23      6.06 o 
   3   8  15       12.30       16.98      9.16 o 
   4   8  15      195.86      177.45     19.25 o 
   5   8  15       30.30       54.14     13.23 o 
  -4   9  15        2.79       -4.14     11.47 o 
  -3   9  15       20.95       32.57     12.37 o 
  -2   9  15        2.54       -1.28      8.76 o 
  -1   9  15        5.81       11.15      5.48 o 
   0   9  15        4.61        9.01      5.00 o 
   1   9  15       19.18       27.85      9.75 o 
   2   9  15        5.68        3.46      7.10 o 
   3   9  15        0.50        1.33      7.65 o 
  -9   0  16        0.18       -0.46      9.27 o 
  -8   0  16       25.15       13.74      8.91 o 
  -7   0  16       42.69       68.35     12.46 o 
  -6   0  16       48.35       61.13     10.78 o 
  -5   0  16      124.51      135.73     16.71 o 
  -4   0  16        6.11        8.89      5.85 o 
  -3   0  16       57.95       57.90      7.77 o 
  -2   0  16       90.96       91.24      9.26 o 
  -1   0  16     1730.13     1677.59    117.88 o 
   0   0  16     3741.58     3799.30     59.39 o 
   1   0  16     1407.61     1445.79     30.08 o 
   2   0  16      787.63      813.40     21.87 o 
   3   0  16      506.77      499.93     16.49 o 
   4   0  16     1418.85     1310.28     35.02 o 
   5   0  16       59.17       54.55      7.02 o 
   6   0  16      802.79      775.84     26.39 o 
   7   0  16       66.79       62.05     12.68 o 
   8   0  16       44.90       30.29     23.57 o 
  -9   1  16        6.68        4.94      9.96 o 
  -8   1  16        1.82        0.91      4.90 o 
  -7   1  16       29.99       51.08      8.03 o 
  -6   1  16       19.38       19.40      6.04 o 
  -5   1  16        0.01        2.38      2.29 o 
  -4   1  16       50.94      122.25     20.44 o 
  -3   1  16       42.92       38.30      4.70 o 
  -2   1  16       29.70       22.91      3.63 o 
  -1   1  16     5401.09     5593.13     69.62 o 
   0   1  16        0.12       19.09      8.53 o 
   1   1  16       28.57       51.51      7.57 o 
   2   1  16      324.81      338.53      9.92 o 
   3   1  16      359.40      341.27     10.69 o 
   4   1  16      266.90      259.11      8.73 o 
   5   1  16       19.56       19.34      5.10 o 
   6   1  16       36.88       33.68      5.92 o 
   7   1  16       14.61       10.67      9.64 o 
   8   1  16       55.35       54.53     12.42 o 
  -8   2  16       11.73       -0.99      6.59 o 
  -7   2  16       28.03       40.17      8.09 o 
  -6   2  16       35.07       50.57     10.40 o 
  -5   2  16        4.63       10.46      6.43 o 
  -4   2  16       58.00       49.95      5.41 o 
  -3   2  16      719.18      746.25     38.99 o 
  -2   2  16      450.63      479.52     28.23 o 
  -1   2  16      705.10      639.43     25.43 o 
   0   2  16      479.20      401.95      8.54 o 
   1   2  16        7.43        6.55      4.28 o 
   2   2  16       65.08       56.74      5.90 o 
   3   2  16       34.80       38.81      3.95 o 
   4   2  16      292.17      291.00     13.05 o 
   5   2  16       32.09       38.48      5.80 o 
   6   2  16      153.01      164.04     16.55 o 
   7   2  16       99.60      107.05     11.10 o 
   8   2  16        3.18        5.27      7.34 o 
  -8   3  16        7.26       -0.65     10.15 o 
  -7   3  16       75.94       51.67      8.52 o 
  -6   3  16       72.04       84.98      7.57 o 
  -5   3  16        2.84        3.86      3.67 o 
  -4   3  16       44.61       42.86      5.49 o 
  -3   3  16      147.65      149.40      8.66 o 
  -2   3  16        3.84        4.35      4.09 o 
  -1   3  16       35.59       65.89     19.76 o 
   0   3  16      152.59      151.88      5.07 o 
   1   3  16      206.77      193.73      6.14 o 
   2   3  16      177.77      176.26      6.08 o 
   3   3  16      930.66      884.73     18.53 o 
   4   3  16      144.10      118.46      6.16 o 
   5   3  16      361.06      376.31     18.16 o 
   6   3  16        5.59       10.39      7.07 o 
   7   3  16       31.13       41.62      9.31 o 
   8   3  16      167.24      201.47     22.42 o 
  -8   4  16       11.74       34.49     17.24 o 
  -7   4  16        2.85       -1.03      5.01 o 
  -6   4  16        3.33       15.73      5.19 o 
  -5   4  16       93.65      100.66      7.90 o 
  -4   4  16      168.07      159.37      8.94 o 
  -3   4  16     2645.90     2599.05     50.37 o 
  -2   4  16      113.62      103.49      4.83 o 
  -1   4  16        0.62       18.72     12.18 o 
   0   4  16        1.73        2.15      1.96 o 
   1   4  16      174.30      149.15      5.49 o 
   2   4  16     1476.39     1461.61     29.34 o 
   3   4  16      399.71      379.41     15.58 o 
   4   4  16       44.57       59.42      9.74 o 
   5   4  16      469.24      438.29     24.29 o 
   6   4  16       33.89       50.26     10.77 o 
   7   4  16       14.00       30.13     10.83 o 
  -7   5  16        6.42       16.03     11.77 o 
  -6   5  16       34.31       56.13      9.92 o 
  -5   5  16       16.40       30.28      7.58 o 
  -4   5  16       85.81       83.31      7.95 o 
  -3   5  16       37.07       42.24      6.09 o 
  -2   5  16      180.29      165.28      7.30 o 
  -1   5  16      156.19      164.16     11.20 o 
   0   5  16       81.75       91.86     10.48 o 
   1   5  16       27.35       41.02      8.40 o 
   2   5  16       27.42       25.59      6.95 o 
   3   5  16        8.40        5.90      3.39 o 
   4   5  16        7.79       10.34      7.21 o 
   5   5  16      466.50      471.98     28.50 o 
   6   5  16        0.09       -0.14      5.02 o 
   7   5  16        3.16       19.52     11.84 o 
  -7   6  16        0.30       19.51     17.57 o 
  -6   6  16        2.20        5.46      7.16 o 
  -5   6  16        2.70        2.40      4.25 o 
  -4   6  16       56.02       62.41      9.14 o 
  -3   6  16       34.57       54.46      6.41 o 
  -2   6  16       44.92       56.91      5.62 o 
  -1   6  16       18.40       24.05      3.89 o 
   0   6  16       43.21       38.15      5.27 o 
   1   6  16        0.08        7.01      4.39 o 
   2   6  16      822.18      775.54     23.89 o 
   3   6  16        4.76        9.52      6.63 o 
   4   6  16        7.75       10.76      6.65 o 
   5   6  16       31.88       52.34     10.93 o 
   6   6  16        1.80        2.81      7.74 o 
  -6   7  16       12.50        2.32      8.79 o 
  -5   7  16       27.01       35.20      9.32 o 
  -4   7  16        5.44       22.18      5.67 o 
  -3   7  16        0.76        0.87      4.13 o 
  -2   7  16       71.33       45.66      5.40 o 
  -1   7  16       61.07       60.51      6.63 o 
   0   7  16        8.33       38.08     15.33 o 
   1   7  16       31.84       34.96      9.08 o 
   2   7  16       33.04       45.82     16.58 o 
   3   7  16       80.86       98.95     11.69 o 
   4   7  16      166.18      175.97     18.44 o 
   5   7  16       74.02       71.54     14.96 o 
   6   7  16        7.36        2.07      9.52 o 
  -5   8  16        5.70       17.44     11.40 o 
  -4   8  16        1.46        4.15      6.14 o 
  -3   8  16        8.21       18.43      8.62 o 
  -2   8  16       32.29       34.22      8.72 o 
  -1   8  16        0.50       18.03      8.87 o 
   0   8  16        0.10        8.50      6.26 o 
   1   8  16      214.25      198.96     11.27 o 
   2   8  16       18.16       32.28      9.55 o 
   3   8  16      164.20      143.18     15.80 o 
   4   8  16       40.42       44.22     12.94 o 
  -3   9  16      130.75      144.97     20.71 o 
  -2   9  16        4.91       -0.13      5.50 o 
  -1   9  16        0.16        7.69      6.12 o 
   0   9  16       13.61        7.45      5.52 o 
   1   9  16       31.08       27.64     11.85 o 
   2   9  16        0.64       -3.76      6.98 o 
   3   9  16      154.09      153.49     18.98 o 
  -8   1  17       31.16       42.97      8.59 o 
  -7   1  17        2.18       11.59      6.08 o 
  -6   1  17        1.38       -0.37      3.56 o 
  -5   1  17       35.40       41.38      6.81 o 
  -4   1  17      315.26      312.48     13.04 o 
  -3   1  17      373.12      335.46     17.49 o 
  -2   1  17      243.38      255.63      7.09 o 
  -1   1  17      506.26      780.41     51.65 o 
   0   1  17      919.42      923.51     16.69 o 
   1   1  17      183.69      198.75      6.05 o 
   2   1  17      201.97      209.91      7.94 o 
   3   1  17      664.05      631.58     15.49 o 
   4   1  17      118.31       97.40      5.99 o 
   5   1  17      205.35      205.17      8.72 o 
   6   1  17      759.69      749.05     22.70 o 
   7   1  17        6.74       17.35      6.92 o 
   8   1  17       44.07       58.77     14.34 o 
  -8   2  17        0.70       -3.47      8.14 o 
  -7   2  17       31.06       41.27      8.40 o 
  -6   2  17       47.00       68.97      8.59 o 
  -5   2  17       34.15       40.74      5.12 o 
  -4   2  17      228.08      228.72      9.27 o 
  -3   2  17       91.88      107.73     19.78 o 
  -2   2  17       78.73       84.25      5.51 o 
  -1   2  17       42.38       28.99      4.11 o 
   0   2  17      434.40      455.93     11.79 o 
   1   2  17       60.47       71.52      3.99 o 
   2   2  17      944.39      918.40     17.01 o 
   3   2  17        7.07       10.13      3.29 o 
   4   2  17       38.75       31.56      4.19 o 
   5   2  17      616.21      578.68     19.41 o 
   6   2  17       62.06       75.03      7.26 o 
   7   2  17        2.69        6.30      7.36 o 
   8   2  17        4.63        5.09      7.83 o 
  -8   3  17        0.01       -1.90      8.20 o 
  -7   3  17       21.59        8.91      7.89 o 
  -6   3  17        0.90       -0.80      3.41 o 
  -5   3  17        2.86       10.47      4.14 o 
  -4   3  17       28.67       46.76      9.12 o 
  -3   3  17        7.57        3.34      3.97 o 
  -2   3  17      324.66      288.16     10.67 o 
  -1   3  17       23.36       16.72      2.24 o 
   0   3  17      203.01      205.24      6.21 o 
   1   3  17       17.43       29.43      6.34 o 
   2   3  17       65.06       59.45      7.29 o 
   3   3  17       10.48       10.46      5.92 o 
   4   3  17      524.29      519.87     20.39 o 
   5   3  17       22.94       28.39     11.79 o 
   6   3  17       69.77       75.41     10.65 o 
   7   3  17       15.40       20.13      7.56 o 
   8   3  17       36.98       58.94     24.24 o 
  -8   4  17        3.50        1.54      7.18 o 
  -7   4  17        0.24        2.20      7.25 o 
  -6   4  17        2.19        0.71      6.77 o 
  -5   4  17       22.16       10.97      6.80 o 
  -4   4  17        3.44       24.38     10.29 o 
  -3   4  17      263.60      273.34     19.59 o 
  -2   4  17      334.46      332.07     12.19 o 
  -1   4  17       53.33       58.41      4.58 o 
   0   4  17      622.33      606.09     12.88 o 
   1   4  17       31.29       38.27      3.97 o 
   2   4  17       50.37       35.60      4.02 o 
   3   4  17      613.05      536.65     15.60 o 
   4   4  17        4.35       10.69     11.18 o 
   5   4  17       79.76       81.21     12.32 o 
   6   4  17        9.51       13.39      6.74 o 
   7   4  17        1.96       11.59      7.69 o 
  -7   5  17        2.42        0.55      7.40 o 
  -6   5  17       37.79       38.48      8.29 o 
  -5   5  17       63.27       63.08      7.67 o 
  -4   5  17       68.30       59.44      6.94 o 
  -3   5  17      173.62      185.98     10.28 o 
  -2   5  17        1.53        3.71      2.35 o 
  -1   5  17      132.48      145.36      6.71 o 
   0   5  17       28.82       35.99      4.83 o 
   1   5  17       50.60       54.27      5.29 o 
   2   5  17      726.06      684.39     18.99 o 
   3   5  17      367.21      384.94     20.75 o 
   4   5  17        7.03        7.45      6.73 o 
   5   5  17        8.23       19.17      9.31 o 
   6   5  17       22.86       14.99      7.55 o 
   7   5  17       16.81       15.17      8.54 o 
  -7   6  17        6.10       26.73     14.67 o 
  -6   6  17        4.17       -2.78      7.37 o 
  -5   6  17        0.90       -0.21      3.83 o 
  -4   6  17        1.54        0.05      3.11 o 
  -3   6  17       44.17       32.06      5.79 o 
  -2   6  17       65.07       53.14      6.75 o 
  -1   6  17        0.17       -0.45      2.44 o 
   0   6  17       12.10       23.36      4.97 o 
   1   6  17       59.29       70.29      6.44 o 
   2   6  17      102.98       90.74      8.05 o 
   3   6  17       63.33       68.18     11.72 o 
   4   6  17       12.77       29.20     14.32 o 
   5   6  17       70.37       93.99     12.79 o 
   6   6  17        3.37        2.39      7.38 o 
  -6   7  17       66.84       67.73     13.31 o 
  -5   7  17        1.57        4.79      5.03 o 
  -4   7  17        0.00        2.96      4.65 o 
  -3   7  17      184.82      185.05     11.46 o 
  -2   7  17      201.02      180.26     10.60 o 
  -1   7  17       46.15       61.53      8.78 o 
   0   7  17       76.24       85.22      7.95 o 
   1   7  17        4.83       15.50      5.93 o 
   2   7  17      203.23      192.39     16.07 o 
   3   7  17       92.94      107.69     17.82 o 
   4   7  17      150.05      140.03     15.93 o 
   5   7  17        7.08       25.48     11.24 o 
  -5   8  17       16.60       19.80     11.51 o 
  -4   8  17       25.57       12.08      9.75 o 
  -3   8  17       71.82       60.36      9.45 o 
  -2   8  17       13.40       17.85      6.90 o 
  -1   8  17        7.81       21.39      7.72 o 
   0   8  17      228.56      230.76     15.95 o 
   1   8  17       10.96       -4.07      4.63 o 
   2   8  17       89.66       83.01     12.74 o 
   3   8  17      106.17      101.54     15.40 o 
   4   8  17        4.21       10.62      8.09 o 
  -3   9  17        9.90        6.47     24.77 o 
  -2   9  17        4.12        3.06      6.89 o 
  -1   9  17        1.65        1.82      5.20 o 
   0   9  17       27.16       19.48     10.32 o 
   1   9  17       20.05       14.33      9.59 o 
   2   9  17       16.75       19.76      9.22 o 
  -8   0  18        8.55       11.51      9.61 o 
  -7   0  18      168.37      168.57     17.91 o 
  -6   0  18       11.38       19.81     13.12 o 
  -5   0  18       22.08       19.35      8.16 o 
  -4   0  18      187.80      222.13     17.32 o 
  -3   0  18       79.94       89.19     11.01 o 
  -2   0  18      428.49      410.81     20.63 o 
  -1   0  18       93.12      111.30      8.27 o 
   0   0  18       37.53       44.25      6.25 o 
   1   0  18       55.21       62.55     10.87 o 
   2   0  18      388.17      398.62     15.06 o 
   3   0  18     3844.30     3853.11     82.40 o 
   4   0  18      277.08      269.66     16.11 o 
   5   0  18      315.93      292.89     15.51 o 
   6   0  18      324.12      338.67     17.25 o 
   7   0  18       21.62       18.42      8.79 o 
   8   0  18        2.79      -10.34     15.53 o 
  -8   1  18        8.31        5.70      6.10 o 
  -7   1  18        0.09        7.53      5.56 o 
  -6   1  18        0.01        0.99      4.13 o 
  -5   1  18       57.29       62.52      8.21 o 
  -4   1  18        3.50       57.10     22.30 o 
  -3   1  18       17.46       37.62     15.41 o 
  -2   1  18       41.10       33.12      3.61 o 
  -1   1  18      173.71      175.37      6.60 o 
   0   1  18      102.56       94.13      7.93 o 
   1   1  18      161.73      173.01      5.94 o 
   2   1  18      264.82      271.98      8.28 o 
   3   1  18     2487.76     2444.40     40.71 o 
   4   1  18        0.15       10.71      4.50 o 
   5   1  18       45.98       38.87      4.67 o 
   6   1  18       44.63       37.48      6.60 o 
   7   1  18        4.38        4.70      6.90 o 
   8   1  18        3.12      -11.76     11.76 o 
  -8   2  18       15.11       10.21     10.13 o 
  -7   2  18        0.11        3.35      4.74 o 
  -6   2  18        0.21        0.32      3.90 o 
  -5   2  18        8.06       30.95      6.71 o 
  -4   2  18        1.29       21.88     15.16 o 
  -3   2  18      152.86      152.44      6.99 o 
  -2   2  18       73.04       81.86      5.12 o 
  -1   2  18      445.63      462.15     12.07 o 
   0   2  18        9.94       27.37      9.81 o 
   1   2  18       56.74       59.92      4.46 o 
   2   2  18      302.51      304.45      9.00 o 
   3   2  18      176.43      171.24      7.39 o 
   4   2  18       50.54       42.58      4.56 o 
   5   2  18      214.48      184.89     12.46 o 
   6   2  18      118.19      117.46     13.95 o 
   7   2  18       10.41        7.78      6.10 o 
   8   2  18        0.82       -4.11     13.76 o 
  -8   3  18        4.17       16.05      9.12 o 
  -7   3  18        1.02       -0.53      4.85 o 
  -6   3  18        1.41       -3.04      4.54 o 
  -5   3  18       85.96       76.36      6.60 o 
  -4   3  18       46.42       40.53      5.26 o 
  -3   3  18     1439.39     1473.70     39.87 o 
  -2   3  18      405.94      416.04     12.89 o 
  -1   3  18       92.26       84.59      5.24 o 
   0   3  18      473.32      438.14     15.24 o 
   1   3  18       34.44       30.83      3.28 o 
   2   3  18      316.96      308.85      8.89 o 
   3   3  18     1138.85     1065.46     20.79 o 
   4   3  18       24.67       29.89      5.50 o 
   5   3  18       60.17       58.21      8.62 o 
   6   3  18      294.53      332.11     19.38 o 
   7   3  18       30.54       39.50      9.19 o 
  -8   4  18        2.82       -2.12      7.95 o 
  -7   4  18        0.19        1.75      7.37 o 
  -6   4  18       30.83       30.65      8.12 o 
  -5   4  18       43.42       51.52      6.63 o 
  -4   4  18      100.76      101.64      8.11 o 
  -3   4  18       56.50       48.99      6.43 o 
  -2   4  18      557.46      564.20     17.11 o 
  -1   4  18       37.09       36.33      3.26 o 
   0   4  18       45.35       44.32      4.12 o 
   1   4  18     1188.55     1075.63     20.45 o 
   2   4  18      208.81      191.89      6.68 o 
   3   4  18        7.07        1.13      2.94 o 
   4   4  18       85.36       86.02      9.19 o 
   5   4  18        4.57       27.45     12.37 o 
   6   4  18       12.19       12.58      7.19 o 
   7   4  18      181.27      201.18     17.71 o 
  -7   5  18        0.31        9.12     12.79 o 
  -6   5  18       30.76       41.30      8.29 o 
  -5   5  18        1.36        7.80      7.62 o 
  -4   5  18       29.99       36.11      6.12 o 
  -3   5  18        3.85        1.77      3.96 o 
  -2   5  18       38.66       47.06      6.10 o 
  -1   5  18        3.44       14.54      6.37 o 
   0   5  18        2.01        1.69      2.01 o 
   1   5  18        1.02        7.93      4.89 o 
   2   5  18       74.37       80.58     13.33 o 
   3   5  18       82.78       94.00     10.73 o 
   4   5  18      180.33      183.31     15.16 o 
   5   5  18       14.11       41.83     11.25 o 
   6   5  18       21.40       37.78      9.73 o 
   7   5  18        0.00        2.56      7.77 o 
  -6   6  18       42.70       38.24      8.94 o 
  -5   6  18       12.38       17.87      6.34 o 
  -4   6  18        7.25        7.46      4.77 o 
  -3   6  18       28.57       27.74      6.41 o 
  -2   6  18       25.88       35.14      6.07 o 
  -1   6  18      163.29      166.82      7.97 o 
   0   6  18      403.38      386.93     14.48 o 
   1   6  18      103.02      120.47     11.83 o 
   2   6  18        0.54       21.43      9.83 o 
   3   6  18      193.09      201.60     16.18 o 
   4   6  18       96.66       92.90     11.74 o 
   5   6  18      158.74      181.25     17.09 o 
   6   6  18        0.27        2.20      6.36 o 
  -5   7  18        0.06        2.69      5.10 o 
  -4   7  18       19.63       34.52      6.94 o 
  -3   7  18       18.02       32.91     13.11 o 
  -2   7  18       28.54       33.15      8.91 o 
  -1   7  18       21.13       26.06      5.20 o 
   0   7  18       39.73       56.98      6.94 o 
   1   7  18       29.03       26.70      5.79 o 
   2   7  18       11.80        9.92      8.06 o 
   3   7  18      111.21      124.82     18.30 o 
   4   7  18        1.27       16.96     13.95 o 
   5   7  18        1.21        5.18      8.24 o 
  -4   8  18        0.02        9.73     10.04 o 
  -3   8  18        9.36       23.91     10.23 o 
  -2   8  18       30.44       31.71      7.79 o 
  -1   8  18        9.28       12.48      7.81 o 
   0   8  18      134.67      182.93     18.07 o 
   1   8  18       27.98       29.96      8.06 o 
   2   8  18       20.78       17.03     10.72 o 
   3   8  18       22.98       41.51     10.53 o 
   4   8  18        0.21       -4.13      7.06 o 
  -2   9  18       12.73       13.42      8.65 o 
  -1   9  18        0.08        2.80      6.09 o 
   0   9  18      116.21      112.11     16.65 o 
   1   9  18       18.01       17.10      9.41 o 
   2   9  18        0.14        7.96      9.25 o 
  -8   1  19        0.06       -1.37      5.26 o 
  -7   1  19       12.99       26.09      7.22 o 
  -6   1  19        5.11       20.82      6.60 o 
  -5   1  19      112.09      114.86     10.37 o 
  -4   1  19       77.32       74.14      8.24 o 
  -3   1  19      162.17      166.13     11.60 o 
  -2   1  19      515.92      526.55     19.83 o 
  -1   1  19      607.11      591.25     13.18 o 
   0   1  19      419.31      388.40     10.64 o 
   1   1  19      117.86      110.64      5.02 o 
   2   1  19       12.48       19.32      5.79 o 
   3   1  19     1503.31     1478.11     28.76 o 
   4   1  19       31.81       30.46      4.57 o 
   5   1  19      129.58      133.13      7.59 o 
   6   1  19        6.15       20.66      6.10 o 
   7   1  19       10.21       11.96      8.29 o 
   8   1  19        1.74        1.65      7.12 o 
  -8   2  19        0.94        8.99      8.60 o 
  -7   2  19        7.42       10.11      6.22 o 
  -6   2  19        2.97        3.57      4.75 o 
  -5   2  19       80.46       93.19      9.28 o 
  -4   2  19      208.56      178.81      9.35 o 
  -3   2  19      197.13      202.49      9.38 o 
  -2   2  19       17.50       22.98      4.59 o 
  -1   2  19       46.79       40.32      4.19 o 
   0   2  19        0.69        3.81      3.50 o 
   1   2  19      789.68      773.36     15.32 o 
   2   2  19        0.01        7.57      3.74 o 
   3   2  19      514.00      487.81     13.03 o 
   4   2  19      573.97      588.82     15.34 o 
   5   2  19       19.05       17.26      9.31 o 
   6   2  19      290.24      298.95     20.40 o 
   7   2  19       12.83       20.27      9.24 o 
  -8   3  19        0.04       -2.88      7.32 o 
  -7   3  19        0.23        2.20      4.99 o 
  -6   3  19        0.10        0.49      4.05 o 
  -5   3  19       67.12       82.10      6.98 o 
  -4   3  19       99.92       97.42      7.27 o 
  -3   3  19      152.59      175.54     25.85 o 
  -2   3  19        1.47       18.53     12.88 o 
  -1   3  19       67.00       65.23      5.36 o 
   0   3  19        0.41       15.87      7.39 o 
   1   3  19      367.97      347.94      9.62 o 
   2   3  19       23.06       35.48      7.48 o 
   3   3  19       22.58       14.64      5.24 o 
   4   3  19      105.93       95.28      7.25 o 
   5   3  19        6.11       24.46     10.75 o 
   6   3  19        2.49        2.77      8.50 o 
   7   3  19       75.56       72.52     12.45 o 
  -7   4  19        2.03       -2.36      6.78 o 
  -6   4  19       43.34       35.52      7.60 o 
  -5   4  19       89.96       95.16      8.00 o 
  -4   4  19        7.68        8.51      5.52 o 
  -3   4  19        5.59       27.29     14.96 o 
  -2   4  19       51.74       58.46      6.56 o 
  -1   4  19       37.39       38.63      5.16 o 
   0   4  19        5.74        5.06      3.97 o 
   1   4  19      747.89      676.82     39.32 o 
   2   4  19       37.80       50.57      9.25 o 
   3   4  19      290.55      262.73     11.85 o 
   4   4  19      117.10      127.94     11.18 o 
   5   4  19       36.85       39.25      8.48 o 
   6   4  19       86.97       78.71     11.61 o 
   7   4  19        0.00       25.17     17.55 o 
  -7   5  19        1.65       -7.72      7.72 o 
  -6   5  19       29.01       29.54     11.23 o 
  -5   5  19        5.85        8.19      4.52 o 
  -4   5  19       14.46       24.98      5.94 o 
  -3   5  19      677.84      657.58     21.53 o 
  -2   5  19      182.73      212.42     10.99 o 
  -1   5  19       96.27      101.06      7.04 o 
   0   5  19      151.62      148.87      6.54 o 
   1   5  19      125.25      126.58      8.01 o 
   2   5  19       10.33       23.31      8.08 o 
   3   5  19        0.79       28.41     18.05 o 
   4   5  19       24.63       87.22     34.81 o 
   5   5  19      176.82      188.21     15.69 o 
   6   5  19       22.54       24.86      8.98 o 
  -6   6  19        3.09       14.22      8.33 o 
  -5   6  19       20.40       13.73      5.13 o 
  -4   6  19        4.15        3.47      4.49 o 
  -3   6  19        1.68       -3.00      4.01 o 
  -2   6  19       34.89       27.33      5.62 o 
  -1   6  19        0.50       43.62      9.10 o 
   0   6  19      138.62      173.50     24.55 o 
   1   6  19      248.78      206.51     15.14 o 
   2   6  19        8.23       10.34      4.51 o 
   3   6  19        0.07       58.98     28.44 o 
   4   6  19       10.89       41.14     14.60 o 
   5   6  19        2.51       29.16     24.63 o 
   6   6  19       20.64        9.83      7.52 o 
  -5   7  19        0.50       -3.63      5.92 o 
  -4   7  19       12.63       16.96      5.79 o 
  -3   7  19       24.21       46.35      7.44 o 
  -2   7  19       36.76       47.41      8.86 o 
  -1   7  19       10.37        6.56      5.71 o 
   0   7  19      206.66      203.54     11.52 o 
   1   7  19      201.19      186.55     11.28 o 
   2   7  19       14.59       25.31      8.36 o 
   3   7  19        0.10       23.32     14.40 o 
   4   7  19       44.95       56.98     11.29 o 
   5   7  19       87.07       60.14     12.37 o 
  -4   8  19        2.68       10.66      9.60 o 
  -3   8  19       45.62       48.30      9.76 o 
  -2   8  19       30.29       32.97      8.37 o 
  -1   8  19        0.59        3.29      5.60 o 
   0   8  19       44.51       61.27      9.91 o 
   1   8  19        0.24       -1.69      5.10 o 
   2   8  19       13.28       11.75      7.30 o 
   3   8  19      148.85      153.59     15.50 o 
  -2   9  19        4.17        0.37      6.24 o 
  -1   9  19       58.63       62.76     11.20 o 
   0   9  19       10.80       12.72     18.05 o 
   1   9  19        2.34        7.95      8.92 o 
  -8   0  20        0.38       -6.19      7.79 o 
  -7   0  20       11.34       15.57      9.90 o 
  -6   0  20       27.49       40.56     19.40 o 
  -5   0  20      315.65      339.26     45.16 o 
  -4   0  20       26.76       53.62     11.08 o 
  -3   0  20     1329.76     1407.09     53.25 o 
  -2   0  20      112.92      138.90     13.77 o 
  -1   0  20        3.98        3.22      5.31 o 
   0   0  20      186.07      167.90     10.09 o 
   1   0  20     1334.60     1390.41     33.77 o 
   2   0  20       24.77       18.17      7.71 o 
   3   0  20      526.77      528.86     21.12 o 
   4   0  20       74.83       76.33      8.94 o 
   5   0  20      154.53      155.84     12.08 o 
   6   0  20      459.55      465.86     23.20 o 
   7   0  20       17.50       28.52     10.57 o 
  -8   1  20       48.97       40.17     12.07 o 
  -7   1  20       31.60       37.78      8.12 o 
  -6   1  20        2.77       17.52      6.28 o 
  -5   1  20        1.51       30.13     23.89 o 
  -4   1  20       19.03       29.29      6.76 o 
  -3   1  20       49.78       67.11     10.03 o 
  -2   1  20       46.63       65.74     13.20 o 
  -1   1  20       93.88      102.62      5.57 o 
   0   1  20       14.86       22.75      5.56 o 
   1   1  20      208.47      194.85      7.21 o 
   2   1  20       29.42       31.89      4.13 o 
   3   1  20      367.47      380.43     30.39 o 
   4   1  20      237.48      234.73      9.52 o 
   5   1  20       29.42       39.51      5.18 o 
   6   1  20        4.03        1.42      6.17 o 
   7   1  20        0.01        0.42      6.00 o 
  -8   2  20       35.34       36.52     11.22 o 
  -7   2  20        3.88        4.12      5.53 o 
  -6   2  20        2.81       10.03      5.97 o 
  -5   2  20       94.44       97.35     10.58 o 
  -4   2  20       34.13       39.18      7.66 o 
  -3   2  20      452.74      409.93     12.83 o 
  -2   2  20       20.23       21.83      4.21 o 
  -1   2  20       85.44       92.72      5.47 o 
   0   2  20      319.07      314.58      8.15 o 
   1   2  20      383.96      390.94     24.50 o 
   2   2  20      208.27      199.18      7.99 o 
   3   2  20        0.96       -3.08      3.47 o 
   4   2  20       98.95      114.52     18.14 o 
   5   2  20       38.89       47.60      6.22 o 
   6   2  20      175.80      239.06     24.63 o 
   7   2  20       30.87       48.19     13.06 o 
  -8   3  20        3.79       12.48      9.21 o 
  -7   3  20        0.21       -5.23      5.26 o 
  -6   3  20        5.37       13.11      6.86 o 
  -5   3  20        4.64       15.86      5.84 o 
  -4   3  20      201.59      197.40     15.90 o 
  -3   3  20      138.10      155.35      8.60 o 
  -2   3  20       33.58       32.87      4.92 o 
  -1   3  20        5.22       12.55      3.87 o 
   0   3  20       67.06       62.09      4.06 o 
   1   3  20      927.90      903.72     18.49 o 
   2   3  20       26.80       32.66      3.79 o 
   3   3  20      236.04      211.95      8.16 o 
   4   3  20       73.93       78.04      8.58 o 
   5   3  20       25.88       26.59      7.43 o 
   6   3  20       13.54       10.40      7.02 o 
   7   3  20      316.01      339.94     22.87 o 
  -7   4  20        4.00        7.32      8.51 o 
  -6   4  20       14.90        5.56      6.30 o 
  -5   4  20        7.60       20.55      9.71 o 
  -4   4  20       53.28       48.71      9.36 o 
  -3   4  20      142.40      167.56      9.56 o 
  -2   4  20      197.98      193.02      9.84 o 
  -1   4  20      144.42      144.03      8.32 o 
   0   4  20        9.58       11.81      4.95 o 
   1   4  20        0.01       71.21     31.01 o 
   2   4  20      143.01      141.16      8.27 o 
   3   4  20      196.38      219.92     24.62 o 
   4   4  20      266.88      279.55     16.26 o 
   5   4  20      149.25      162.01     13.96 o 
   6   4  20       25.94       39.58      9.91 o 
   7   4  20       19.35       26.91     10.07 o 
  -7   5  20        6.79       11.00      8.47 o 
  -6   5  20        0.17       -0.53      5.49 o 
  -5   5  20        1.56        6.82      4.70 o 
  -4   5  20       26.88       18.94      5.62 o 
  -3   5  20      102.14      108.22     12.79 o 
  -2   5  20      344.73      323.10     13.46 o 
  -1   5  20        3.19        9.24      3.99 o 
   0   5  20      119.79      116.36      8.92 o 
   1   5  20      110.86      117.88      7.43 o 
   2   5  20        0.55        3.15      3.43 o 
   3   5  20       34.07       27.85      6.84 o 
   4   5  20        1.38        4.75     10.42 o 
   5   5  20       41.32       77.92     19.23 o 
   6   5  20        4.07        5.08      7.03 o 
  -6   6  20        0.26        0.45      6.42 o 
  -5   6  20       24.32       31.95      6.88 o 
  -4   6  20       14.53       24.89      6.26 o 
  -3   6  20       65.22       71.98      7.72 o 
  -2   6  20      152.65      159.61     10.50 o 
  -1   6  20       68.03       78.77      6.99 o 
   0   6  20       42.33       39.53      5.66 o 
   1   6  20        5.75       45.34     19.90 o 
   2   6  20       15.97       22.43      5.33 o 
   3   6  20       39.46       48.88      8.81 o 
   4   6  20      323.46      333.25     20.81 o 
   5   6  20        5.07        8.67      6.83 o 
  -5   7  20        1.00        4.03      7.22 o 
  -4   7  20       14.95       13.02      5.99 o 
  -3   7  20       90.63       89.55      9.56 o 
  -2   7  20      113.60       90.53     10.99 o 
  -1   7  20       10.98       17.94      7.05 o 
   0   7  20       16.91       48.66     15.64 o 
   1   7  20       31.48       65.86     25.77 o 
   2   7  20        0.71       -0.09      4.25 o 
   3   7  20      171.23      188.90     16.02 o 
   4   7  20        5.32       15.33      8.61 o 
  -4   8  20        5.03       18.10     10.65 o 
  -3   8  20       21.78       30.35      8.65 o 
  -2   8  20        7.54        1.11      5.21 o 
  -1   8  20       60.90       61.91     10.34 o 
   0   8  20        9.51       13.39      7.27 o 
   1   8  20        1.34       -0.89      6.46 o 
   2   8  20        6.16        5.27      6.13 o 
   3   8  20       52.89       57.32     11.58 o 
  -1   9  20       29.38       44.04     12.64 o 
   0   9  20       12.23       14.34      9.78 o 
  -8   1  21       27.29       36.96     11.70 o 
  -7   1  21       11.83        1.92      5.16 o 
  -6   1  21        4.89       14.45      8.55 o 
  -5   1  21        9.56       27.24      6.64 o 
  -4   1  21       30.51       22.78      6.54 o 
  -3   1  21        9.87        7.41      4.86 o 
  -2   1  21      353.94      374.03     15.77 o 
  -1   1  21       55.27       54.47      6.73 o 
   0   1  21      375.08      368.55      9.57 o 
   1   1  21     1094.68     1022.02     20.71 o 
   2   1  21      493.82      499.60     13.55 o 
   3   1  21      549.56      522.16     15.52 o 
   4   1  21        4.86       11.66      5.57 o 
   5   1  21       40.11       43.90      5.48 o 
   6   1  21      222.90      216.26     12.13 o 
   7   1  21       13.56        5.19      7.59 o 
  -8   2  21        2.62       -5.18      7.96 o 
  -7   2  21       10.86        7.65      5.93 o 
  -6   2  21        0.04        4.01      5.25 o 
  -5   2  21       47.44       41.10      8.10 o 
  -4   2  21        3.80        6.72      5.30 o 
  -3   2  21      534.41      519.99     19.93 o 
  -2   2  21      891.48      903.16     21.22 o 
  -1   2  21        7.40        9.00      5.39 o 
   0   2  21        0.68        7.51      6.18 o 
   1   2  21        5.53       12.56      5.88 o 
   2   2  21      159.36      177.72      7.64 o 
   3   2  21      159.76      151.09      7.90 o 
   4   2  21       72.99       81.34      6.22 o 
   5   2  21        7.26       25.79      7.69 o 
   6   2  21        8.36       25.49     14.03 o 
   7   2  21      317.04      313.39     25.63 o 
  -7   3  21        4.20        1.38      5.26 o 
  -6   3  21       15.39       12.42      6.50 o 
  -5   3  21        0.01        0.05      4.17 o 
  -4   3  21      190.79      190.11     14.01 o 
  -3   3  21       27.89       29.43      4.98 o 
  -2   3  21       90.74       89.41      6.68 o 
  -1   3  21        2.70       -2.99      2.99 o 
   0   3  21       14.88       16.33      2.88 o 
   1   3  21        2.53       38.72     19.18 o 
   2   3  21      190.77      173.88      7.30 o 
   3   3  21      524.16      510.19     23.30 o 
   4   3  21       24.59       35.84      5.62 o 
   5   3  21       79.68       84.18     10.54 o 
   6   3  21      108.95      118.19     13.17 o 
   7   3  21       26.87       57.66     14.65 o 
  -7   4  21        1.33        0.51      8.00 o 
  -6   4  21        1.13       -0.46      4.47 o 
  -5   4  21        0.97        0.01      5.11 o 
  -4   4  21      129.77      128.21      9.64 o 
  -3   4  21        5.62        4.34      4.01 o 
  -2   4  21       36.66       52.48      6.44 o 
  -1   4  21        7.24       13.02      4.30 o 
   0   4  21       67.37       51.44      5.70 o 
   1   4  21       60.76       50.33      4.27 o 
   2   4  21        4.23       16.47      8.22 o 
   3   4  21        1.13       13.08      8.58 o 
   4   4  21       88.79      128.13     24.59 o 
   5   4  21        1.71       57.57     25.38 o 
   6   4  21       17.67       49.24     10.15 o 
  -6   5  21       11.52        4.97      7.47 o 
  -5   5  21        2.66       -6.33      6.33 o 
  -4   5  21       81.20       74.89      8.30 o 
  -3   5  21      116.56       97.45      8.89 o 
  -2   5  21        7.40       10.60      4.69 o 
  -1   5  21       76.18       88.06      7.33 o 
   0   5  21      116.81      100.08      6.87 o 
   1   5  21      371.72      335.12     13.37 o 
   2   5  21        0.37       -0.73      3.54 o 
   3   5  21       45.95       43.29      8.15 o 
   4   5  21      351.42      364.06     20.56 o 
   5   5  21       18.80       47.19     10.42 o 
   6   5  21        2.38       -3.19      7.15 o 
  -6   6  21        5.11        9.55     15.83 o 
  -5   6  21       12.48       14.71      6.75 o 
  -4   6  21        0.10        1.47      4.15 o 
  -3   6  21        1.41       -1.16      3.85 o 
  -2   6  21        0.11        9.80      5.02 o 
  -1   6  21       44.32       46.19      7.15 o 
   0   6  21        0.06       10.16      7.94 o 
   1   6  21       11.56        9.00      4.17 o 
   2   6  21       35.86       40.18      8.77 o 
   3   6  21       43.10       56.42      9.10 o 
   4   6  21       43.73       30.19     10.61 o 
   5   6  21        0.02       -8.27     10.53 o 
  -5   7  21       26.25       11.40      8.03 o 
  -4   7  21       16.76       34.76      7.30 o 
  -3   7  21        8.77       19.11     10.33 o 
  -2   7  21       25.87       23.22      9.43 o 
  -1   7  21       65.61       78.05     10.29 o 
   0   7  21       14.06       72.77     26.19 o 
   1   7  21       13.05       13.95      6.43 o 
   2   7  21       32.90       31.56      8.05 o 
   3   7  21       13.59       34.89     14.38 o 
   4   7  21      147.15      149.53     15.54 o 
  -3   8  21        1.33        2.77      5.70 o 
  -2   8  21       34.56       54.79     10.32 o 
  -1   8  21       18.42       43.80      9.78 o 
   0   8  21        3.66        6.69      6.55 o 
   1   8  21        0.11        8.13      8.66 o 
   2   8  21       30.70       30.85     11.69 o 
   3   8  21       22.34       23.64     16.24 o 
  -8   0  22       12.80       -7.52     10.04 o 
  -7   0  22        0.00       -8.00      8.78 o 
  -6   0  22       26.47       32.26     11.33 o 
  -5   0  22        0.16       -5.43      7.49 o 
  -4   0  22      113.59      151.11     17.17 o 
  -3   0  22       31.12       20.58     11.01 o 
  -2   0  22     1475.15     1471.81     55.79 o 
  -1   0  22      348.27      381.45     22.33 o 
   0   0  22      110.81      106.08     13.10 o 
   1   0  22       48.63       59.32      6.32 o 
   2   0  22      141.59      134.09     10.31 o 
   3   0  22      290.46      319.39     16.10 o 
   4   0  22       89.54       98.86     11.31 o 
   5   0  22      488.11      479.45     22.62 o 
   6   0  22      139.86      152.85     27.85 o 
   7   0  22      207.41      219.26     36.98 o 
  -8   1  22        2.02       19.31      9.64 o 
  -7   1  22        0.51       -2.65      5.25 o 
  -6   1  22        1.40        1.81      5.05 o 
  -5   1  22        4.24       15.88      7.52 o 
  -4   1  22      529.97      533.47     21.74 o 
  -3   1  22       16.53       24.46      6.28 o 
  -2   1  22       54.50       82.66      8.92 o 
  -1   1  22       19.88       44.05     12.68 o 
   0   1  22       49.09       61.22      5.70 o 
   1   1  22       53.46       49.17      4.64 o 
   2   1  22      777.88      803.68     19.33 o 
   3   1  22      647.02      654.80     17.53 o 
   4   1  22      112.67      118.47      8.02 o 
   5   1  22       18.95       27.69      5.37 o 
   6   1  22        0.18       12.41      8.74 o 
   7   1  22        2.78        5.49      8.18 o 
  -7   2  22        3.58       10.33      6.91 o 
  -6   2  22       22.51       32.78      8.11 o 
  -5   2  22       10.51       17.11      6.28 o 
  -4   2  22      141.86      147.16     12.24 o 
  -3   2  22        0.48       30.66     16.96 o 
  -2   2  22        7.11       24.57      9.00 o 
  -1   2  22      137.47      130.20      7.55 o 
   0   2  22      255.73      233.59      9.26 o 
   1   2  22       11.19       16.78      3.58 o 
   2   2  22        0.05        3.23      3.01 o 
   3   2  22      624.20      597.15     16.35 o 
   4   2  22       75.80       81.41      6.89 o 
   5   2  22       73.58       75.59     10.24 o 
   6   2  22       25.14       34.33      8.92 o 
   7   2  22        3.56        0.37     13.12 o 
  -7   3  22       20.42        4.56      7.85 o 
  -6   3  22       15.22       13.10      6.23 o 
  -5   3  22        8.64       24.46      8.09 o 
  -4   3  22      237.35      224.21     15.69 o 
  -3   3  22       12.90       25.51      6.41 o 
  -2   3  22        3.36        7.15      6.27 o 
  -1   3  22      102.08      103.81      7.86 o 
   0   3  22      128.45      109.66      8.41 o 
   1   3  22       31.44       30.68      4.64 o 
   2   3  22        8.14       15.50      4.47 o 
   3   3  22        0.16       67.16     34.72 o 
   4   3  22      304.37      295.59     16.55 o 
   5   3  22        1.14       13.37     12.40 o 
   6   3  22        2.77        6.68      6.74 o 
   7   3  22       61.84       77.57     16.05 o 
  -7   4  22        6.04       -4.65      9.48 o 
  -6   4  22        0.33       -0.86      4.65 o 
  -5   4  22       54.57       55.38      8.43 o 
  -4   4  22      157.83      161.80     13.39 o 
  -3   4  22       22.97       22.23      5.26 o 
  -2   4  22       71.56       79.06      7.48 o 
  -1   4  22        2.26        7.27      3.90 o 
   0   4  22        5.48       14.20      5.36 o 
   1   4  22      115.68      111.35     10.14 o 
   2   4  22      252.47      236.77     11.04 o 
   3   4  22       12.19       18.03      4.68 o 
   4   4  22      242.77      246.25     16.48 o 
   5   4  22        7.35       11.92      6.86 o 
   6   4  22       26.03       31.43      9.77 o 
  -6   5  22        0.58        0.64      6.09 o 
  -5   5  22       16.39       17.75     10.29 o 
  -4   5  22        2.58       -0.61      4.08 o 
  -3   5  22        1.06       12.51      4.99 o 
  -2   5  22       54.11       57.27      6.72 o 
  -1   5  22      101.12      105.71      8.14 o 
   0   5  22        5.64        2.36      4.88 o 
   1   5  22       95.84       96.59     19.85 o 
   2   5  22      143.32      119.59      8.46 o 
   3   5  22        1.39       11.74      6.65 o 
   4   5  22      124.52      224.49     54.80 o 
   5   5  22        0.40       -4.95      6.46 o 
   6   5  22       16.14       19.12      9.20 o 
  -5   6  22        1.48        6.08      5.97 o 
  -4   6  22       38.73       44.01      7.66 o 
  -3   6  22       37.68       44.43     10.84 o 
  -2   6  22       14.77       23.83      6.09 o 
  -1   6  22       15.46       15.78      6.63 o 
   0   6  22       95.12       91.94     13.29 o 
   1   6  22      232.68      231.45     14.82 o 
   2   6  22       93.91       98.70     10.35 o 
   3   6  22       35.75       35.88      8.42 o 
   4   6  22        0.89        9.46      7.20 o 
   5   6  22       29.47       21.15      8.97 o 
  -4   7  22        1.82       13.29      9.14 o 
  -3   7  22        5.83        0.25      4.54 o 
  -2   7  22        3.13        5.27      6.15 o 
  -1   7  22        0.78        4.31      5.93 o 
   0   7  22       42.76       47.29      8.65 o 
   1   7  22       38.04       30.70      7.53 o 
   2   7  22      241.74      235.04     21.64 o 
   3   7  22        8.54       13.17     13.47 o 
   4   7  22        1.04       16.59     16.38 o 
  -3   8  22        1.48        4.45     10.11 o 
  -2   8  22        0.38        2.93      6.57 o 
  -1   8  22        0.47        2.32      6.72 o 
   0   8  22       64.72       49.06     15.88 o 
   1   8  22       23.02       20.54     12.63 o 
   2   8  22       56.75       62.40     17.99 o 
  -7   1  23        0.01        1.52      5.25 o 
  -6   1  23        6.63       -0.36      4.74 o 
  -5   1  23       20.00       23.41      6.70 o 
  -4   1  23      124.61      166.64     14.92 o 
  -3   1  23        0.75        2.77      4.67 o 
  -2   1  23       31.53       43.19      7.02 o 
  -1   1  23      200.63      207.70     12.08 o 
   0   1  23      199.78      204.24      9.46 o 
   1   1  23       92.80       81.88      5.26 o 
   2   1  23      161.12      174.47      9.26 o 
   3   1  23      129.72      144.23     15.26 o 
   4   1  23      129.42      121.44      7.89 o 
   5   1  23      406.57      420.77     15.18 o 
   6   1  23       15.03       15.31      6.76 o 
   7   1  23       21.33       20.86     10.59 o 
  -7   2  23        6.78        1.75      5.86 o 
  -6   2  23        6.10        5.56      5.86 o 
  -5   2  23        1.53        4.94      5.52 o 
  -4   2  23       69.74       74.19      9.73 o 
  -3   2  23       56.00       59.34      9.77 o 
  -2   2  23        2.08        5.19      7.22 o 
  -1   2  23       72.75       68.98      5.48 o 
   0   2  23        0.72        8.72      3.80 o 
   1   2  23      487.29      448.60     13.15 o 
   2   2  23      176.53      175.75      8.08 o 
   3   2  23       39.74       65.16     10.43 o 
   4   2  23       69.38       76.98      6.48 o 
   5   2  23       64.08       85.65     10.81 o 
   6   2  23        0.05       -6.66      6.66 o 
   7   2  23       12.51       20.45     10.93 o 
  -7   3  23        0.49       10.97      9.04 o 
  -6   3  23        2.36       10.02      6.64 o 
  -5   3  23       39.68       41.69      8.85 o 
  -4   3  23       99.06       91.02     10.79 o 
  -3   3  23      223.59      201.69     14.13 o 
  -2   3  23       79.92       91.69      6.83 o 
  -1   3  23        3.55        8.57      3.87 o 
   0   3  23        0.05        7.93      3.77 o 
   1   3  23      138.31      139.49      7.19 o 
   2   3  23        0.94        1.95      3.76 o 
   3   3  23       28.22       36.52      4.56 o 
   4   3  23        7.35       26.79     14.25 o 
   5   3  23       51.18       52.66      9.75 o 
   6   3  23        1.09       -1.50      5.92 o 
  -6   4  23        6.74        5.74      6.30 o 
  -5   4  23        0.00        2.46      5.53 o 
  -4   4  23       53.13       61.08     10.23 o 
  -3   4  23       53.49       56.93      6.58 o 
  -2   4  23        0.16        8.69      4.21 o 
  -1   4  23      206.09      224.51     10.78 o 
   0   4  23        7.34        7.14      4.84 o 
   1   4  23       36.35       40.62      5.11 o 
   2   4  23        1.46       15.54      8.81 o 
   3   4  23        6.30        1.40      4.71 o 
   4   4  23       56.83       91.10     27.83 o 
   5   4  23       99.05      104.49     12.68 o 
   6   4  23       39.14       45.33     10.41 o 
  -6   5  23        8.97        0.39      6.46 o 
  -5   5  23        5.39        4.49      6.05 o 
  -4   5  23       28.44       46.42      9.22 o 
  -3   5  23       61.35       63.80      7.68 o 
  -2   5  23       99.74       98.92      8.50 o 
  -1   5  23        4.23       10.61      4.45 o 
   0   5  23       24.79       19.04      4.98 o 
   1   5  23      266.38      240.92     14.32 o 
   2   5  23      341.49      326.07     13.93 o 
   3   5  23      120.89      146.61     14.34 o 
   4   5  23       40.84       41.37      9.57 o 
   5   5  23       15.09       23.89     11.30 o 
  -5   6  23        0.02        2.83      7.36 o 
  -4   6  23        1.25        4.96      6.94 o 
  -3   6  23       14.19       15.22      7.10 o 
  -2   6  23        0.36        0.32      3.73 o 
  -1   6  23        2.63        6.49      5.34 o 
   0   6  23       39.42       39.67      8.63 o 
   1   6  23        0.39       13.33     10.13 o 
   2   6  23       43.00       50.79      9.16 o 
   3   6  23        2.55        3.52      5.72 o 
   4   6  23       25.53       26.01      8.44 o 
  -4   7  23       16.81       22.41      9.90 o 
  -3   7  23        4.92        4.86      5.81 o 
  -2   7  23        2.06        1.24      5.24 o 
  -1   7  23      132.53      132.15     18.03 o 
   0   7  23        0.02       -1.84      4.84 o 
   1   7  23        0.29        2.08      6.88 o 
   2   7  23       85.70      118.55     37.98 o 
   3   7  23       11.56        6.28      8.08 o 
  -2   8  23        5.48        3.26      6.67 o 
  -1   8  23       21.88       30.72     10.72 o 
   0   8  23        1.09        4.45     17.43 o 
   1   8  23       15.33       15.37     12.37 o 
  -7   0  24        0.19        4.15      7.92 o 
  -6   0  24       15.91        1.72      7.75 o 
  -5   0  24       17.63       27.47     10.91 o 
  -4   0  24       16.39        7.26      9.78 o 
  -3   0  24      612.92      658.06     36.32 o 
  -2   0  24       47.87       43.22     11.23 o 
  -1   0  24        0.31        0.18      6.93 o 
   0   0  24        4.11       19.47      8.06 o 
   1   0  24      312.09      297.95     15.74 o 
   2   0  24     4138.09     4144.88    100.03 o 
   3   0  24      228.77      237.96     13.80 o 
   4   0  24        1.99        5.93      5.20 o 
   5   0  24      171.17      180.05     15.46 o 
   6   0  24       16.44       12.79      9.16 o 
   7   0  24        2.04       19.37     17.94 o 
  -7   1  24        0.06       10.36      6.89 o 
  -6   1  24        0.67        3.50      5.65 o 
  -5   1  24       20.54       15.54      7.03 o 
  -4   1  24       46.10       58.40      8.95 o 
  -3   1  24       81.83       77.61      9.58 o 
  -2   1  24        0.72        5.37      7.64 o 
  -1   1  24       34.51       42.90      6.99 o 
   0   1  24        5.90       11.68      4.82 o 
   1   1  24       53.26       53.69      7.66 o 
   2   1  24      119.04      142.93      8.00 o 
   3   1  24       79.56       80.08      6.69 o 
   4   1  24        3.88        9.48      5.29 o 
   5   1  24       83.23      107.94     10.49 o 
   6   1  24       99.61      114.89     14.10 o 
  -7   2  24        0.06        2.69      5.53 o 
  -6   2  24        0.84        0.09      4.66 o 
  -5   2  24        9.08       23.60      9.71 o 
  -4   2  24        6.88       16.00      8.76 o 
  -3   2  24       22.75       21.42      6.92 o 
  -2   2  24       13.04       11.89     10.94 o 
  -1   2  24        1.16        9.40      6.00 o 
   0   2  24        4.13       12.38      6.29 o 
   1   2  24      256.27      237.86     12.96 o 
   2   2  24      162.21      146.66      8.00 o 
   3   2  24       22.77       30.91      4.97 o 
   4   2  24       30.08       28.97      5.21 o 
   5   2  24       32.56       34.28      9.80 o 
   6   2  24        1.29        5.10      6.43 o 
  -7   3  24        2.55       10.88      9.18 o 
  -6   3  24        6.24        2.83      5.83 o 
  -5   3  24       13.61        2.05      5.43 o 
  -4   3  24       86.48      105.51     13.80 o 
  -3   3  24      168.76      172.74     13.57 o 
  -2   3  24        7.02       25.90      9.74 o 
  -1   3  24      101.27      102.49      7.25 o 
   0   3  24      313.26      267.66     12.22 o 
   1   3  24       59.15       47.42      5.76 o 
   2   3  24      281.20      273.09     10.48 o 
   3   3  24      229.23      235.04     11.60 o 
   4   3  24       61.51       48.49      8.82 o 
   5   3  24      229.53      211.40     16.27 o 
   6   3  24       26.77       30.70      9.43 o 
  -6   4  24        0.00       11.40      8.77 o 
  -5   4  24        0.48        4.48      5.94 o 
  -4   4  24       15.02        8.87      6.52 o 
  -3   4  24        5.08       11.38      6.34 o 
  -2   4  24       17.04       15.50      5.17 o 
  -1   4  24      122.33      112.86      8.78 o 
   0   4  24       51.74       47.46      8.42 o 
   1   4  24        2.12        0.98      5.50 o 
   2   4  24        5.92        4.37      3.78 o 
   3   4  24      138.84      124.83      9.65 o 
   4   4  24       89.19      108.34     12.20 o 
   5   4  24       13.68       46.09     10.44 o 
   6   4  24       54.56       68.72     12.56 o 
  -6   5  24        6.83       19.84     10.20 o 
  -5   5  24       18.05       18.88      9.28 o 
  -4   5  24        4.64        9.48      6.77 o 
  -3   5  24        0.22       13.46      6.89 o 
  -2   5  24        6.33       11.18      5.26 o 
  -1   5  24       11.47       12.81      4.70 o 
   0   5  24       52.03       61.43      8.59 o 
   1   5  24        0.01       -3.30      5.67 o 
   2   5  24        0.69        6.72     10.10 o 
   3   5  24       42.77       57.78      9.69 o 
   4   5  24       13.51        6.69      6.32 o 
   5   5  24        5.31       10.97      7.64 o 
  -5   6  24       23.80       16.25      9.75 o 
  -4   6  24        0.31       -0.21      4.39 o 
  -3   6  24       16.37       20.42      7.30 o 
  -2   6  24        0.51        5.43      5.24 o 
  -1   6  24      119.29      148.25     12.52 o 
   0   6  24       67.03       72.13     10.25 o 
   1   6  24        6.04       21.78     13.13 o 
   2   6  24      143.78      125.74     14.73 o 
   3   6  24       23.94       31.30     13.86 o 
   4   6  24       31.49       23.82     10.97 o 
  -3   7  24        2.30        4.78      7.78 o 
  -2   7  24       15.82       32.85      8.97 o 
  -1   7  24       42.27       52.65     10.31 o 
   0   7  24       13.24       23.05      8.21 o 
   1   7  24        2.82       -3.23      7.36 o 
   2   7  24        0.34       12.86      9.87 o 
   3   7  24        6.87       19.20     10.80 o 
  -1   8  24       62.89       66.87     12.05 o 
   0   8  24        4.07        8.31      9.16 o 
  -7   1  25        0.08        1.39      5.46 o 
  -6   1  25       21.63       12.47      7.34 o 
  -5   1  25        0.41        0.34      4.68 o 
  -4   1  25       27.74       25.65      8.13 o 
  -3   1  25       35.50       41.48      8.67 o 
  -2   1  25       40.36       50.03      8.07 o 
  -1   1  25       25.80       27.98      6.40 o 
   0   1  25       86.03       73.87      8.90 o 
   1   1  25       38.39       38.37      5.60 o 
   2   1  25       41.69       49.89      5.87 o 
   3   1  25      151.12      155.85      8.59 o 
   4   1  25       48.18       54.65      6.46 o 
   5   1  25       54.69       61.60      8.44 o 
   6   1  25        3.82        4.60     13.81 o 
  -7   2  25        0.37        2.82      6.20 o 
  -6   2  25        3.72        1.01      5.07 o 
  -5   2  25        4.20        6.05      6.26 o 
  -4   2  25       70.28       82.22     10.88 o 
  -3   2  25        7.80        3.38      5.01 o 
  -2   2  25        0.11       -3.55      4.89 o 
  -1   2  25        2.14        9.38      5.17 o 
   0   2  25      175.04      167.99      8.72 o 
   1   2  25        0.10       10.14      6.37 o 
   2   2  25      126.87      110.86      6.88 o 
   3   2  25       20.46       30.19      4.96 o 
   4   2  25       45.34       54.46      6.36 o 
   5   2  25       88.20       84.76     11.27 o 
   6   2  25       33.97       35.62     13.77 o 
  -6   3  25       13.32       20.51      8.28 o 
  -5   3  25        4.33        5.90      6.47 o 
  -4   3  25       91.08       74.63     10.48 o 
  -3   3  25       25.32       34.16      7.79 o 
  -2   3  25       74.48       76.86      8.90 o 
  -1   3  25        0.57       -1.44      3.72 o 
   0   3  25      175.69      163.88     14.76 o 
   1   3  25        6.72       11.62      7.34 o 
   2   3  25      301.59      284.14     19.54 o 
   3   3  25       72.38       73.40      7.84 o 
   4   3  25       65.18       94.11     11.11 o 
   5   3  25       13.44       44.96     19.57 o 
   6   3  25       45.31       41.53     10.50 o 
  -6   4  25        3.70       -0.70      5.70 o 
  -5   4  25        2.66        6.90      6.48 o 
  -4   4  25        2.41        4.77      5.99 o 
  -3   4  25        1.15        1.46      4.71 o 
  -2   4  25        4.10        6.99      5.55 o 
  -1   4  25       26.58       33.73      5.68 o 
   0   4  25      164.37      153.55     12.56 o 
   1   4  25        0.29        4.49      4.91 o 
   2   4  25      222.35      197.42     10.89 o 
   3   4  25       48.84       60.46      7.69 o 
   4   4  25      100.11      112.72     12.37 o 
   5   4  25       26.67       23.41      8.37 o 
  -5   5  25        1.19        6.17      6.64 o 
  -4   5  25       43.66       46.91      9.92 o 
  -3   5  25        5.24        2.50      5.32 o 
  -2   5  25       12.12       12.75      5.04 o 
  -1   5  25       81.96       82.22      8.26 o 
   0   5  25        0.95        8.79      5.59 o 
   1   5  25        0.07       -4.80      5.19 o 
   2   5  25        7.39       15.59      7.67 o 
   3   5  25       45.80       52.13     10.05 o 
   4   5  25       23.41       21.38     11.50 o 
   5   5  25       95.10       58.40     12.19 o 
  -4   6  25        6.53        2.42      5.84 o 
  -3   6  25        0.58        1.06      5.02 o 
  -2   6  25       41.94       54.24      8.99 o 
  -1   6  25       47.39       48.62      9.53 o 
   0   6  25        0.23       -0.38      5.24 o 
   1   6  25       15.87       11.69      6.22 o 
   2   6  25        0.50       -6.55      9.92 o 
   3   6  25        5.21       15.17      9.72 o 
   4   6  25        6.72       13.59     10.03 o 
  -3   7  25       12.57       20.74      9.82 o 
  -2   7  25        1.04        2.45      7.29 o 
  -1   7  25       67.04       83.97     13.69 o 
   0   7  25       45.27       32.83     12.65 o 
   1   7  25       11.99       -0.07      7.39 o 
   2   7  25       41.68       63.77     14.77 o 
  -7   0  26        0.14       -5.46      9.90 o 
  -6   0  26       23.41       33.42     21.11 o 
  -5   0  26       32.43       32.07     10.86 o 
  -4   0  26        4.79        6.66      7.68 o 
  -3   0  26        8.49       33.06     13.44 o 
  -2   0  26       52.33       75.48     20.14 o 
  -1   0  26       77.12       81.11     13.47 o 
   0   0  26      884.67      918.02     43.69 o 
   1   0  26      257.32      252.72     13.12 o 
   2   0  26        9.49       18.80      6.81 o 
   3   0  26       19.77       11.47      6.33 o 
   4   0  26       45.18       52.95      9.57 o 
   5   0  26      149.45      147.88     13.67 o 
   6   0  26        2.62       11.35     15.80 o 
  -7   1  26        6.22       12.70     10.24 o 
  -6   1  26        0.33        0.62      5.25 o 
  -5   1  26       19.74       15.62      7.38 o 
  -4   1  26      496.63      443.38     22.63 o 
  -3   1  26       35.80       35.17      8.26 o 
  -2   1  26       18.38       14.24      6.49 o 
  -1   1  26        0.20       -0.60      4.15 o 
   0   1  26       35.27       40.94      8.00 o 
   1   1  26       14.98       19.38      5.35 o 
   2   1  26        0.06        0.67      2.90 o 
   3   1  26        2.61        5.88      4.20 o 
   4   1  26       12.63       15.64      4.97 o 
   5   1  26        1.78        0.07      4.20 o 
   6   1  26       71.94       90.45     14.72 o 
  -6   2  26        2.40        9.81      7.32 o 
  -5   2  26       16.22       17.68      9.70 o 
  -4   2  26        0.72        2.06      6.42 o 
  -3   2  26        3.05        5.04      5.22 o 
  -2   2  26       21.71       24.88      7.12 o 
  -1   2  26        2.83        9.20      6.66 o 
   0   2  26       84.03       94.68      7.76 o 
   1   2  26       10.62       10.04      5.34 o 
   2   2  26       47.06       48.71      5.41 o 
   3   2  26      128.73      123.91      8.19 o 
   4   2  26       42.89       45.30      7.77 o 
   5   2  26       42.23       48.07     10.01 o 
   6   2  26       71.94       78.43     14.95 o 
  -6   3  26        1.31       -1.46      5.89 o 
  -5   3  26       14.30       29.50     14.31 o 
  -4   3  26        0.01        4.04      6.03 o 
  -3   3  26       23.38       20.38      6.92 o 
  -2   3  26       14.06       15.32      6.22 o 
  -1   3  26       12.11       14.44      6.94 o 
   0   3  26      146.29      161.49      9.55 o 
   1   3  26       31.95       32.78      6.83 o 
   2   3  26      158.80      144.12      9.38 o 
   3   3  26       28.27       31.81      6.60 o 
   4   3  26        0.44       15.07     11.78 o 
   5   3  26        5.80        2.61      5.75 o 
  -6   4  26        6.49        1.32      5.93 o 
  -5   4  26       30.67       39.72     11.87 o 
  -4   4  26       12.88       15.98      8.11 o 
  -3   4  26       51.66       54.54      9.56 o 
  -2   4  26        0.09       -5.88      5.88 o 
  -1   4  26        0.08        2.96      3.46 o 
   0   4  26        5.27        6.41      4.23 o 
   1   4  26        5.00        5.94      5.07 o 
   2   4  26       59.83       65.08     12.81 o 
   3   4  26       32.32       19.31      7.15 o 
   4   4  26       69.72       87.75     17.41 o 
   5   4  26        0.00        7.15      6.83 o 
  -5   5  26        2.22       -0.69      5.66 o 
  -4   5  26        4.86        4.68      6.45 o 
  -3   5  26       35.14       50.08     11.97 o 
  -2   5  26        6.67        5.79      7.90 o 
  -1   5  26       65.55       55.14      6.93 o 
   0   5  26        6.57       12.96      8.53 o 
   1   5  26      102.51       88.71      9.94 o 
   2   5  26        0.02       -7.75      7.75 o 
   3   5  26       61.36       62.60     13.53 o 
   4   5  26        4.93        7.47      8.61 o 
  -4   6  26       47.54       46.88     13.59 o 
  -3   6  26        0.84        3.25      7.27 o 
  -2   6  26       32.04       29.56     10.34 o 
  -1   6  26        2.05        3.77      6.02 o 
   0   6  26        4.23        7.09      6.11 o 
   1   6  26        7.21       14.13      8.18 o 
   2   6  26      116.11      107.16     15.56 o 
   3   6  26       84.34      116.32     17.13 o 
  -2   7  26       14.71       12.16      9.62 o 
  -1   7  26        0.70        6.42      8.09 o 
   0   7  26        9.06       -2.89      5.69 o 
   1   7  26        0.70        1.87      7.40 o 
  -6   1  27       13.27       11.31      7.71 o 
  -5   1  27        0.05       -1.85      6.53 o 
  -4   1  27       19.69       28.75     11.76 o 
  -3   1  27       74.52       74.74     10.29 o 
  -2   1  27       18.54       33.15      7.78 o 
  -1   1  27       70.20       84.01      9.83 o 
   0   1  27      281.63      313.43     16.67 o 
   1   1  27       31.91       42.02      9.35 o 
   2   1  27       11.56       14.09      4.99 o 
   3   1  27        6.72       17.12      4.58 o 
   4   1  27        5.64       16.96      6.83 o 
   5   1  27       87.86      109.54     15.81 o 
   6   1  27      141.52      157.25     18.76 o 
  -6   2  27        9.03       21.26      8.60 o 
  -5   2  27        1.83       -0.65      5.35 o 
  -4   2  27       13.11        6.28      6.40 o 
  -3   2  27       31.24       49.90      9.05 o 
  -2   2  27        4.72       -5.72      5.72 o 
  -1   2  27        5.31        8.53      7.32 o 
   0   2  27       12.69        7.63      5.42 o 
   1   2  27      310.42      309.48     16.58 o 
   2   2  27       53.70       61.17      7.26 o 
   3   2  27      127.56      116.28      8.07 o 
   4   2  27       24.39       33.54      8.33 o 
   5   2  27        2.16        1.04      6.00 o 
  -6   3  27        7.41       10.36      7.20 o 
  -5   3  27        0.01       -0.03      4.95 o 
  -4   3  27        0.02        0.37      4.90 o 
  -3   3  27       18.63       15.93      7.26 o 
  -2   3  27        0.61        1.69      4.85 o 
  -1   3  27        0.19        3.34      4.87 o 
   0   3  27        0.79        7.72      4.34 o 
   1   3  27      110.39      105.05      8.93 o 
   2   3  27       30.83       40.34      6.28 o 
   3   3  27      144.45      139.38     10.20 o 
   4   3  27       28.35       42.27      9.08 o 
   5   3  27       20.73       32.22      9.45 o 
  -5   4  27        0.73        1.31      5.84 o 
  -4   4  27       49.21       71.66     12.43 o 
  -3   4  27        0.34       15.38      7.38 o 
  -2   4  27       26.53       32.68      7.72 o 
  -1   4  27        3.12        6.70      5.35 o 
   0   4  27        0.50       -0.54      3.55 o 
   1   4  27        1.85        0.58      3.99 o 
   2   4  27        1.24       10.26      5.99 o 
   3   4  27       37.88       26.06      9.56 o 
   4   4  27        0.71       14.66     12.02 o 
   5   4  27       20.03       24.31     11.03 o 
  -4   5  27        0.54       -4.14      6.45 o 
  -3   5  27        3.34       -0.51      4.60 o 
  -2   5  27      105.83      114.62     11.85 o 
  -1   5  27       13.10       11.97      7.82 o 
   0   5  27       42.90       47.52      8.42 o 
   1   5  27       12.23       30.52      7.88 o 
   2   5  27       38.24       17.50      8.68 o 
   3   5  27      103.67      119.49     16.81 o 
   4   5  27       31.34       44.64     12.90 o 
  -3   6  27       11.08        1.36      6.99 o 
  -2   6  27       10.44       19.02      9.91 o 
  -1   6  27        2.97        3.40      7.09 o 
   0   6  27        3.05        3.70      5.63 o 
   1   6  27        2.35       -0.61      5.11 o 
   2   6  27       14.63        9.12      9.22 o 
   3   6  27       19.44       21.68     11.29 o 
  -1   7  27       27.10       31.27     11.56 o 
   0   7  27        0.40       13.08     12.17 o 
  -6   0  28        1.16        3.66      9.55 o 
  -5   0  28      145.93      131.37     19.97 o 
  -4   0  28       71.84       70.23     15.57 o 
  -3   0  28      125.31      143.00     18.83 o 
  -2   0  28       60.67       77.50     14.06 o 
  -1   0  28        7.28       10.75      8.96 o 
   0   0  28       18.37       18.76     10.21 o 
   1   0  28       44.94       45.07     12.23 o 
   2   0  28        1.64       -2.24      7.26 o 
   3   0  28       47.49       42.01      8.60 o 
   4   0  28      242.49      241.58     18.54 o 
   5   0  28       45.05       47.83     18.17 o 
  -6   1  28        0.00       -1.51      6.10 o 
  -5   1  28       14.08        6.10      6.93 o 
  -4   1  28       21.55       14.80      7.72 o 
  -3   1  28        0.01       -7.79      7.79 o 
  -2   1  28        1.89       -5.03      6.45 o 
  -1   1  28       21.93       21.33      7.03 o 
   0   1  28       80.21       91.95     11.24 o 
   1   1  28      115.62      100.01     11.17 o 
   2   1  28       23.27       23.40      5.42 o 
   3   1  28       48.33       50.44      6.36 o 
   4   1  28        2.16        6.06      4.60 o 
   5   1  28        0.39        0.11      4.67 o 
  -6   2  28        3.56        3.30      6.74 o 
  -5   2  28       22.11       12.16      7.75 o 
  -4   2  28       51.15       45.72      9.39 o 
  -3   2  28       39.49       45.90      8.73 o 
  -2   2  28        4.76        7.71      6.04 o 
  -1   2  28      149.42      156.82     12.62 o 
   0   2  28        2.58        5.99      6.10 o 
   1   2  28       71.36       81.08      9.84 o 
   2   2  28       49.48       55.33      7.30 o 
   3   2  28      133.49      138.73     10.63 o 
   4   2  28       27.03       44.88      8.53 o 
   5   2  28       27.72       36.80      9.70 o 
  -5   3  28       51.29       65.10     10.23 o 
  -4   3  28        1.08       -6.85      6.85 o 
  -3   3  28       30.35       33.44      8.76 o 
  -2   3  28       49.28       56.00     13.76 o 
  -1   3  28        7.99        5.52      5.44 o 
   0   3  28       51.85       67.12      9.08 o 
   1   3  28        0.54        1.54      3.77 o 
   2   3  28        8.55       10.63      5.77 o 
   3   3  28      142.79      141.36     12.73 o 
   4   3  28       36.58       39.77     11.29 o 
   5   3  28        1.02        4.39      8.20 o 
  -5   4  28       31.47       28.00      9.75 o 
  -4   4  28       20.10       24.96      8.62 o 
  -3   4  28        2.05        5.07      6.37 o 
  -2   4  28       16.18       22.73      7.85 o 
  -1   4  28        2.50       17.91     15.02 o 
   0   4  28       63.07       57.53      8.49 o 
   1   4  28        7.00       13.98      6.43 o 
   2   4  28       13.37       12.39      6.17 o 
   3   4  28       42.46       41.93     18.36 o 
   4   4  28       32.60       31.25     10.96 o 
  -4   5  28        4.86        2.17      6.07 o 
  -3   5  28       14.82       13.81      7.76 o 
  -2   5  28       19.43       28.25      8.53 o 
  -1   5  28       27.25       33.40     11.00 o 
   0   5  28        2.08        1.79      8.92 o 
   1   5  28       34.44       20.57      7.86 o 
   2   5  28       26.43       13.38      8.47 o 
   3   5  28        0.26        4.09      7.91 o 
  -3   6  28        0.29        2.24      7.42 o 
  -2   6  28        0.05        1.09      6.61 o 
  -1   6  28       18.09       26.39     13.80 o 
   0   6  28        6.73       13.55     13.57 o 
   1   6  28      203.21      224.87     28.52 o 
   2   6  28        2.33       -4.70      8.47 o 
  -6   1  29        1.48       14.57      9.48 o 
  -5   1  29       21.25       10.80      7.75 o 
  -4   1  29        5.89       12.90      7.22 o 
  -3   1  29        3.06        9.38      6.67 o 
  -2   1  29        4.75        2.95      6.86 o 
  -1   1  29       60.83       73.20     10.66 o 
   0   1  29      159.98      140.25     19.31 o 
   1   1  29       54.92       55.75      9.53 o 
   2   1  29       13.06       21.47      7.05 o 
   3   1  29      131.53      135.37     10.43 o 
   4   1  29       84.66       91.82      9.51 o 
   5   1  29       10.79       31.83     12.84 o 
  -5   2  29       40.65       43.07     10.70 o 
  -4   2  29        2.61       15.16      7.85 o 
  -3   2  29        3.33       14.40      7.39 o 
  -2   2  29       41.33       53.51      9.51 o 
  -1   2  29        3.01       -1.76      5.29 o 
   0   2  29       28.44       44.85      8.42 o 
   1   2  29        0.47       -3.61      5.44 o 
   2   2  29      122.50      112.32     11.65 o 
   3   2  29        7.96       20.81      7.16 o 
   4   2  29       45.71       53.44     11.46 o 
   5   2  29        5.18        8.57      8.94 o 
  -5   3  29       26.32       25.66      9.46 o 
  -4   3  29       26.98       52.50     13.66 o 
  -3   3  29       16.42       37.66      9.26 o 
  -2   3  29        0.36       -2.86      5.39 o 
  -1   3  29        0.56       -4.38      5.21 o 
   0   3  29        0.27        0.25      4.24 o 
   1   3  29        6.91        4.93      6.94 o 
   2   3  29        3.56        9.21      6.02 o 
   3   3  29        4.50        0.43      6.28 o 
   4   3  29        9.75       13.96      9.50 o 
  -4   4  29       15.56       20.38      8.58 o 
  -3   4  29       31.37       30.96      9.24 o 
  -2   4  29       24.72       28.70      8.10 o 
  -1   4  29        0.56        3.19      5.38 o 
   0   4  29       19.85        4.78      7.04 o 
   1   4  29       16.72       32.87     10.13 o 
   2   4  29       96.34       86.31     10.94 o 
   3   4  29       31.38       39.49     11.58 o 
   4   4  29       67.33       71.84     27.30 o 
  -3   5  29       10.48       16.80      8.24 o 
  -2   5  29       11.98       26.66     11.32 o 
  -1   5  29        0.54        1.96      6.91 o 
   0   5  29        0.49       37.97     17.05 o 
   1   5  29      152.60      165.77     18.22 o 
   2   5  29      137.42      139.21     22.89 o 
   3   5  29        0.00       -9.85      9.85 o 
  -2   6  29        8.04       27.82     32.40 o 
  -1   6  29        6.90        2.82      8.40 o 
   0   6  29        0.00       -3.02      7.58 o 
   1   6  29        1.52       12.81     13.11 o 
  -5   0  30       20.29       11.70     11.21 o 
  -4   0  30        0.37        2.53      7.79 o 
  -3   0  30        8.93        5.27     13.35 o 
  -2   0  30        0.19        0.01      5.03 o 
  -1   0  30        6.09       31.94     20.23 o 
   0   0  30        1.75        6.59      8.94 o 
   1   0  30       17.69       16.42     10.56 o 
   2   0  30        1.14        8.28      9.37 o 
   3   0  30       36.36       25.19     11.58 o 
   4   0  30        0.42       -0.09      6.35 o 
  -5   1  30        8.81       11.14      8.16 o 
  -4   1  30        1.10       -4.56      7.66 o 
  -3   1  30        0.18        5.18      5.98 o 
  -2   1  30        6.94       13.56      6.59 o 
  -1   1  30        8.93        7.06      6.53 o 
   0   1  30       26.40       30.63      8.52 o 
   1   1  30      144.65      138.26     13.46 o 
   2   1  30        8.64        7.56      6.24 o 
   3   1  30       32.15       33.43      8.33 o 
   4   1  30       35.94       48.46     13.79 o 
  -5   2  30        4.45        4.28      7.00 o 
  -4   2  30       25.00       27.34      9.10 o 
  -3   2  30        2.46        3.92      5.66 o 
  -2   2  30        1.22        6.84      6.42 o 
  -1   2  30        1.64       -0.80      7.07 o 
   0   2  30      141.78      151.48     13.95 o 
   1   2  30       14.23       27.63      9.24 o 
   2   2  30      140.74      147.96     13.69 o 
   3   2  30       29.14       37.34     10.85 o 
   4   2  30       15.73       18.95     12.62 o 
  -4   3  30       20.53       35.16     11.41 o 
  -3   3  30        0.42       -5.34      6.49 o 
  -2   3  30        0.31        1.84      4.91 o 
  -1   3  30       30.92       28.89      8.20 o 
   0   3  30        7.08        0.38      4.32 o 
   1   3  30        3.84       -2.03      4.42 o 
   2   3  30      124.99      148.12     16.74 o 
   3   3  30       31.85       31.64     20.16 o 
   4   3  30       62.17       69.33     18.60 o 
  -4   4  30       13.46       35.28     10.49 o 
  -3   4  30        0.02       -3.76      6.24 o 
  -2   4  30       11.18       19.12      8.17 o 
  -1   4  30        0.12       -0.59      4.90 o 
   0   4  30        2.71       13.02      8.87 o 
   1   4  30        0.38       -0.51      7.14 o 
   2   4  30       34.65       37.67     10.85 o 
   3   4  30        2.74       -5.17     10.47 o 
  -3   5  30        2.59        5.58      8.57 o 
  -2   5  30        1.65        2.72      7.25 o 
  -1   5  30        0.11       21.54     14.57 o 
   0   5  30        1.09        7.45      7.95 o 
   1   5  30       56.49       64.07     13.09 o 
   2   5  30        0.31       10.77     28.78 o 
  -5   1  31        2.29        6.66      7.43 o 
  -4   1  31       45.34       61.33     10.97 o 
  -3   1  31       17.14       19.98      8.23 o 
  -2   1  31        1.08       -0.49      4.34 o 
  -1   1  31       55.21       56.76     10.39 o 
   0   1  31        2.84        8.88      6.78 o 
   1   1  31       26.52       29.36      8.60 o 
   2   1  31       88.25      110.20     12.37 o 
   3   1  31        0.79       10.84      8.95 o 
   4   1  31        8.94        8.06      9.69 o 
  -4   2  31        0.97        3.51      6.88 o 
  -3   2  31        6.07        3.86      6.49 o 
  -2   2  31        0.05       17.92     11.02 o 
  -1   2  31       82.37       77.68     12.12 o 
   0   2  31        0.09       -5.98      6.38 o 
   1   2  31       15.10       14.67      7.28 o 
   2   2  31       78.49       79.82     10.98 o 
   3   2  31       28.04       41.00     11.37 o 
   4   2  31        4.06       12.05     12.20 o 
  -4   3  31       17.44       22.04      9.32 o 
  -3   3  31        0.14        2.93      5.98 o 
  -2   3  31        7.66        6.07      6.23 o 
  -1   3  31        2.40        2.53      5.95 o 
   0   3  31        6.33        6.84      5.93 o 
   1   3  31        0.52        1.87      6.92 o 
   2   3  31        3.78       21.56     10.06 o 
   3   3  31       82.76       93.84     20.05 o 
  -3   4  31        0.02       -5.02      6.87 o 
  -2   4  31        4.61        9.76      7.65 o 
  -1   4  31        5.79       18.39     12.11 o 
   0   4  31        0.80        0.93      6.67 o 
   1   4  31      176.67      162.26     24.61 o 
   2   4  31        1.37       -1.28      8.27 o 
  -1   5  31        0.05        4.02     10.25 o 
   0   5  31        8.94        4.08      7.21 o 
   1   5  31        1.02       10.56     12.94 o 
  -4   0  32        0.37        1.45      8.59 o 
  -3   0  32        0.12       -2.97      8.78 o 
  -2   0  32        3.24        2.58      7.75 o 
  -1   0  32      183.56      177.59     22.43 o 
   0   0  32        0.08        3.51      8.73 o 
   1   0  32       17.41       10.71     14.83 o 
   2   0  32       81.61       78.84     16.07 o 
   3   0  32       24.47       39.25     13.44 o 
  -4   1  32        7.36        4.86      6.76 o 
  -3   1  32        1.33       -2.64      6.10 o 
  -2   1  32        0.33        2.06      7.13 o 
  -1   1  32       42.07       36.57      9.20 o 
   0   1  32       32.02       26.87      8.70 o 
   1   1  32        0.34       10.63      8.12 o 
   2   1  32        3.32        4.29      5.88 o 
   3   1  32        2.06       10.34     11.38 o 
  -4   2  32        2.13        2.33      5.97 o 
  -3   2  32        0.28       -4.41      6.78 o 
  -2   2  32        0.33       -5.91      6.81 o 
  -1   2  32       27.89       28.09      9.15 o 
   0   2  32       12.35       32.99     10.93 o 
   1   2  32        0.26        2.42      6.40 o 
   2   2  32        8.31        5.83      8.15 o 
   3   2  32        7.08        5.88     10.99 o 
  -3   3  32        2.72       13.23      8.14 o 
  -2   3  32        3.79        0.26      5.22 o 
  -1   3  32       14.07       15.37      9.57 o 
   0   3  32        1.02       20.27      7.94 o 
   1   3  32        5.75       10.12     10.56 o 
   2   3  32       11.62       18.31      9.83 o 
  -2   4  32       10.49       20.10     14.58 o 
  -1   4  32        0.05       -9.30      9.30 o 
   0   4  32        3.50        2.54      7.59 o 
   1   4  32      111.99       95.06     16.19 o 
  -3   1  33        0.09       -1.05      5.19 o 
  -2   1  33        3.09        5.63      6.64 o 
  -1   1  33       29.17       26.70     16.70 o 
   0   1  33        3.77       12.54      7.61 o 
   1   1  33        0.85       -5.40      6.84 o 
   2   1  33       17.11       18.29      8.04 o 
   3   1  33        2.75        2.33      6.86 o 
  -3   2  33        0.89        2.93      6.62 o 
  -2   2  33        2.47        1.24      6.82 o 
  -1   2  33        5.66       -0.71      6.69 o 
   0   2  33        1.06       -2.10      6.00 o 
   1   2  33       26.56       33.69      9.55 o 
   2   2  33       32.06       33.51     11.64 o 
  -2   3  33        1.69        0.28      6.66 o 
  -1   3  33        2.94       10.92      7.45 o 
   0   3  33        3.33       13.64      9.92 o 
   1   3  33       32.23       40.22     12.28 o 
  -3   0  34        5.43       24.87     20.14 o 
  -2   0  34       41.94       37.00     13.35 o 
  -1   0  34        0.00       34.17     14.34 o 
   0   0  34        2.75        2.54      8.95 o 
   1   0  34        2.45        1.76      8.70 o 
   2   0  34        0.47       -8.02     10.60 o 
  -3   1  34        5.10       -1.20      6.25 o 
  -2   1  34        8.49        2.36      6.52 o 
  -1   1  34        2.58        3.33      6.71 o 
   0   1  34        5.31       19.08      8.91 o 
   1   1  34       10.24        4.65      6.84 o 
   2   1  34       15.84       15.40      9.95 o 
  -2   2  34        0.75       -5.41      7.08 o 
  -1   2  34        2.13        4.02      7.00 o 
   0   2  34        2.06        2.25      5.88 o 
   1   2  34        5.18        9.06      8.98 o 
  -1   3  34       10.50       26.63     11.52 o 
   0   3  34       35.56       46.03     17.30 o 
  -1   1  35        5.70        5.22      7.43 o 
   0   1  35        4.01       18.49     10.03 o 
                                                 
